# Supplementary material for: The noncoding and coding transcriptional landscape of the peripheral immune response in patients with COVID‐19
Source: Clin Transl Med. 2020 Oct 11;10(6):e200. doi: 10.1002/ctm2.200 (PMC7548099; doi:10.1002/ctm2.200)
Supplement: Supplementary file 7 — Table S1 [file CTM2-10-e200-s007.xlsx]

## Sheet: S1A
Table S1A. DEmiRs comparing moderate cases to healthy controls.
miRNA	log2FC	q-value
miR-142-3p	-6.62644	1.37478e-39
miR-3529-3p	-5.37662	9.15706e-35
miR-16-5p	-6.32054	1.78827e-32
miR-126-3p	-6.54959	1.49497e-28
miR-3184-5p	2.56422	1.26227e-24
miR-20a-5p	-6.60939	1.21904e-23
miR-374c-3p	-6.2785	1.76453e-22
miR-21-5p	-5.33329	1.98445e-22
miR-1248	5.828	1.34006e-21
miR-223-3p	-5.81698	9.83434e-21
miR-340-5p	-6.27494	6.13643e-20
miR-22-3p	-3.94548	1.4544e-19
miR-548e-3p	-8.00935	1.4544e-19
miR-17-5p	-4.39201	4.48515e-19
miR-26b-5p	-6.02959	9.59913e-19
miR-4772-5p	-7.05549	9.97126e-19
miR-142-5p	-5.61101	1.05045e-18
miR-374a-5p	-7.37096	1.78065e-18
miR-199b-5p	-6.83025	3.20146e-18
miR-140-5p	-5.8305	3.39786e-18
miR-186-5p	-3.81133	1.07627e-17
miR-151a-3p	-5.12443	2.32755e-17
miR-3609	5.125	3.98366e-17
miR-3613-5p	-7.35699	1.1402e-16
miR-374b-5p	-6.28315	7.40863e-16
miR-148a-3p	-4.96366	1.15993e-15
miR-223-5p	-6.21452	1.63284e-15
miR-185-5p	-4.60652	8.47901e-15
miR-107	-4.51214	2.12158e-14
miR-548o-3p	-3.85703	2.6194e-14
miR-7-5p	-5.55716	5.98461e-14
miR-584-5p	-4.94883	1.15616e-13
miR-582-3p	-6.75441	1.15616e-13
miR-146b-5p	-4.17514	1.36905e-13
miR-374a-3p	-8.577	1.49729e-13
miR-27a-3p	-4.90016	1.54109e-13
miR-93-5p	-3.11205	3.29272e-13
miR-32-5p	-7.55004	4.79384e-13
miR-576-3p	-6.70985	5.57969e-13
miR-425-5p	-2.51626	1.9141e-12
miR-582-5p	-6.50684	2.71345e-12
let-7g-5p	-4.25723	2.85901e-12
miR-146a-5p	-4.01867	3.43925e-12
miR-548k	-7.6004	3.43925e-12
miR-24-3p	-3.24026	3.46612e-12
miR-548j-5p	-6.49577	7.89264e-12
miR-7706	2.33741	9.78403e-12
miR-4772-3p	-3.19284	1.18473e-11
let-7i-5p	-3.45269	1.79845e-11
miR-29c-5p	-2.67053	2.13139e-11
miR-454-3p	-7.14083	2.29783e-11
miR-98-5p	-5.68227	3.77478e-11
miR-192-5p	-5.02801	4.38368e-11
let-7d-3p	1.73376	4.68215e-11
miR-548f-5p	-7.31138	5.13879e-11
miR-651-5p	-8.08666	7.93735e-11
miR-28-5p	-3.5489	1.47567e-10
miR-30e-3p	-3.30399	2.27258e-10
miR-1538	2.92892	3.42963e-10
miR-548w	-4.50081	5.13329e-10
miR-10399-5p	-5.9148	5.56697e-10
miR-548d-5p	-6.79398	8.56417e-10
miR-7-1-3p	-5.96819	3.21188e-09
miR-328-3p	1.94748	3.37682e-09
miR-1246	5.20898	4.11525e-09
miR-450a-5p	-5.92483	4.11525e-09
miR-548u	-7.35267	4.92915e-09
miR-335-5p	-6.35533	5.1073e-09
miR-199b-3p	-3.71123	1.02097e-08
miR-1255a	-5.55626	1.51126e-08
miR-1260a	6.52561	1.52145e-08
miR-424-5p	-7.4062	1.74442e-08
miR-191-5p	-2.18938	2.0286e-08
miR-423-3p	2.042	3.42722e-08
miR-598-3p	-4.58734	4.62864e-08
miR-1237-3p	3.75777	4.83223e-08
miR-2115-3p	-4.5996	5.55716e-08
miR-548j-3p	-6.76026	6.09779e-08
miR-374b-3p	-5.68584	6.24725e-08
miR-6769b-3p	3.2677	7.63724e-08
miR-4728-3p	4.62136	8.68525e-08
miR-590-3p	-7.14765	8.68525e-08
miR-629-5p	-2.4306	1.1511e-07
miR-206	6.64847	1.2398e-07
miR-199a-3p	-3.74046	1.36757e-07
miR-450b-5p	-6.49097	1.43006e-07
miR-22-5p	-3.44366	1.45314e-07
miR-4687-5p	2.69753	1.57786e-07
miR-146a-3p	-6.71872	1.68575e-07
miR-338-5p	-3.28656	1.74917e-07
miR-92a-1-5p	2.79896	1.7937e-07
miR-664a-5p	-2.28523	2.26361e-07
miR-10395-3p	3.28567	2.34803e-07
miR-148a-5p	-3.18722	2.3996e-07
miR-642a-5p	2.68981	2.47136e-07
miR-548ay-5p	-6.66668	2.68193e-07
miR-1260b	3.70176	2.74415e-07
miR-32-3p	-6.25472	2.86416e-07
miR-15b-3p	-5.35226	2.87436e-07
miR-454-5p	-6.28225	2.87436e-07
miR-1278	-5.33321	3.09411e-07
miR-15a-5p	-5.86765	3.48026e-07
miR-628-5p	-7.06575	4.0719e-07
miR-548ah-3p	-4.16874	4.07588e-07
miR-144-3p	-5.27325	4.99658e-07
miR-20b-5p	-4.14004	7.08753e-07
miR-4632-3p	3.0949	8.79516e-07
miR-29a-3p	-3.04529	9.10048e-07
miR-421	-5.14631	1.04815e-06
miR-548aj-5p	-6.86527	1.0738e-06
miR-361-5p	-2.14408	1.15581e-06
miR-340-3p	-3.67821	1.27913e-06
miR-29b-3p	-5.30225	1.55054e-06
miR-182-5p	-4.67164	1.59644e-06
miR-1227-3p	2.21166	1.73081e-06
miR-6511a-3p	2.6331	2.0695e-06
miR-335-3p	-5.16455	2.56775e-06
miR-556-5p	-5.67657	2.87665e-06
miR-106a-5p	-4.06621	2.92487e-06
miR-6880-3p	3.77292	3.68847e-06
miR-199a-5p	-4.10712	3.68847e-06
miR-503-5p	-2.28149	4.12535e-06
miR-144-5p	-6.13129	4.8296e-06
miR-6516-5p	-3.82392	5.41136e-06
miR-548l	-5.43339	5.51216e-06
miR-140-3p	-1.59724	5.64063e-06
miR-576-5p	-2.90543	7.04937e-06
miR-151a-5p	-4.072	7.04937e-06
miR-451a	-5.45776	7.04937e-06
miR-126-5p	-5.85072	7.04937e-06
miR-5193	1.70352	7.20886e-06
miR-6803-3p	2.57009	7.69233e-06
miR-548g-5p	-6.34389	7.98046e-06
miR-19a-3p	-5.71484	8.99591e-06
miR-671-3p	2.16767	9.44177e-06
miR-548a-3p	-5.76807	1.13359e-05
miR-145-3p	-4.29979	1.30245e-05
miR-2355-3p	-4.37488	1.70826e-05
miR-155-5p	-2.48333	1.79855e-05
miR-532-5p	-1.76686	1.81538e-05
miR-1910-5p	3.33372	1.8172e-05
miR-24-2-5p	-5.0173	2.08724e-05
miR-224-5p	-5.06794	2.15923e-05
miR-6894-3p	2.48212	2.24289e-05
miR-16-2-3p	-3.20444	2.39159e-05
miR-935	4.45252	2.41479e-05
miR-221-3p	-3.25354	2.41479e-05
miR-6511b-3p	2.84469	2.83233e-05
miR-30d-5p	-1.51812	3.02292e-05
miR-542-3p	-6.32325	3.25103e-05
miR-1343-3p	2.94329	3.46217e-05
miR-10392-5p	3.16302	4.12244e-05
miR-1273h-5p	2.20913	4.12244e-05
miR-181c-3p	-4.75931	4.29265e-05
miR-514a-3p	-5.73215	4.32756e-05
miR-641	-2.32991	4.62964e-05
miR-7705	-5.1268	4.70424e-05
miR-3615	2.05376	4.74958e-05
miR-548bc	-5.22566	4.74958e-05
miR-4787-3p	2.49806	4.84286e-05
miR-362-5p	-2.12007	5.51655e-05
miR-548ay-3p	-4.9062	6.46995e-05
miR-1976	2.03948	6.92408e-05
miR-877-3p	2.76851	7.54047e-05
miR-7848-3p	1.7385	7.64018e-05
miR-5695	-5.59256	7.64604e-05
miR-4685-3p	2.91426	7.7264e-05
miR-3614-3p	-4.47995	8.04406e-05
miR-548ar-3p	-5.27643	8.79181e-05
miR-6882-3p	5.2486	9.04955e-05
miR-296-5p	2.55562	9.20347e-05
miR-106b-5p	-4.8318	9.20347e-05
miR-3651	4.29213	9.63299e-05
miR-624-5p	-4.40435	0.000102713
miR-4677-3p	-4.61524	0.000103047
miR-320a-5p	4.74838	0.000117166
miR-3912-3p	-5.83464	0.000117615
miR-148b-3p	-2.29974	0.00011978
miR-1277-5p	-6.05224	0.000126994
miR-1307-3p	1.34498	0.000130772
miR-214-3p	5.45395	0.000131222
miR-3065-5p	-5.43888	0.000150681
miR-766-3p	1.84311	0.000154204
miR-642b-3p	2.2732	0.000157787
miR-6789-3p	3.439	0.000159404
miR-3074-5p	-3.01212	0.00016769
miR-3173-5p	1.55487	0.000182548
miR-6808-3p	5.45328	0.000233061
miR-95-3p	-3.13947	0.000248348
miR-6812-3p	2.98523	0.000264317
miR-4433b-3p	-3.17398	0.000274532
miR-660-5p	-5.16263	0.000278183
miR-495-3p	-3.86484	0.000304693
miR-450a-1-3p	-5.34955	0.000334263
miR-605-3p	-5.03374	0.000350737
miR-6731-3p	2.57281	0.000367412
miR-1226-3p	1.45995	0.000387154
miR-548t-3p	-5.43339	0.000398292
miR-181d-5p	-3.88343	0.00040808
miR-3180-5p	2.86249	0.000417548
miR-23b-3p	-2.5338	0.00045234
miR-1292-5p	1.75366	0.000461436
miR-627-3p	-4.20881	0.000481735
miR-3913-3p	-4.63765	0.000484209
miR-548x-5p	-5.53598	0.000571225
miR-1249-3p	2.43111	0.000596742
miR-4773	-4.41615	0.000603178
miR-499b-3p	-4.76513	0.000638669
miR-2115-5p	-2.92673	0.000718555
miR-6852-5p	-2.04809	0.000727659
miR-6729-3p	4.6153	0.000816692
miR-320c	1.71756	0.000921751
miR-197-3p	1.78452	0.000947631
miR-6866-5p	-2.37511	0.000950116
miR-381-3p	-2.3943	0.000950116
miR-1306-5p	1.44042	0.00101173
miR-10b-5p	5.24438	0.00101871
miR-23a-5p	2.78271	0.00108865
let-7b-3p	1.58574	0.00112212
miR-7111-3p	3.37819	0.00114413
miR-4645-3p	-4.07019	0.0012462
miR-5196-3p	3.38532	0.00126884
miR-4723-3p	5.35321	0.00144786
miR-450a-2-3p	-3.16897	0.00144786
miR-654-3p	-3.81092	0.00147134
miR-345-5p	-1.1807	0.00155196
miR-21-3p	-2.29939	0.00163829
miR-7850-5p	-3.91202	0.00167284
miR-548aa	-4.83585	0.00171054
miR-139-5p	-2.06587	0.00173139
miR-33a-3p	-4.94729	0.00175451
miR-18a-5p	-2.90488	0.00177102
miR-6879-3p	3.87263	0.00180273
miR-6741-3p	1.69764	0.0021224
miR-369-3p	-4.98329	0.00237488
miR-10398-5p	3.71167	0.00242215
miR-6732-3p	3.32992	0.00255585
miR-363-3p	-2.30524	0.00256399
miR-6818-3p	-3.83387	0.00261674
miR-652-5p	-3.67646	0.00262104
miR-221-5p	-2.74345	0.00272038
miR-3143	-4.72321	0.00273351
miR-6743-3p	2.61357	0.00285587
miR-505-3p	-2.29827	0.00286664
miR-3157-3p	-2.5551	0.00286664
miR-3611	-3.94152	0.0028698
miR-1304-5p	-3.85627	0.00288802
miR-26b-3p	-2.33226	0.00302023
let-7a-3p	-4.99107	0.00302023
miR-339-3p	-1.33486	0.00302704
miR-132-5p	-2.4571	0.00309867
miR-6513-3p	-2.51844	0.00321736
miR-3140-3p	-3.87942	0.00326174
miR-548aq-3p	-5.08992	0.00326174
miR-6853-3p	4.80208	0.00326952
miR-1285-3p	-1.89562	0.00337047
miR-10a-5p	-2.01906	0.00345545
miR-3154	2.97607	0.00350904
miR-6813-3p	1.9921	0.00350904
miR-371b-5p	-1.86161	0.00350904
miR-96-5p	-4.08415	0.0035651
miR-4662a-5p	-4.29103	0.00388156
miR-3605-5p	-2.75355	0.00401818
miR-6515-5p	-3.01724	0.0040865
miR-636	2.13693	0.00425024
miR-548d-3p	-4.50287	0.00451753
miR-28-3p	-1.36992	0.00474536
miR-9-3p	-4.80804	0.00484656
miR-493-3p	-2.24133	0.00496122
miR-6735-3p	2.34663	0.00515109
miR-146b-3p	1.77968	0.00518614
miR-3136-5p	-3.60083	0.00518614
miR-5090	3.16331	0.00539588
miR-769-5p	-1.3471	0.00560388
miR-1307-5p	-3.28097	0.00604174
miR-5009-5p	-3.5867	0.00618037
miR-301a-5p	-4.55179	0.00618884
miR-616-5p	-3.01951	0.00650341
miR-3620-3p	1.54549	0.0065198
miR-6793-3p	2.54002	0.00653524
miR-3617-5p	-3.98022	0.00683442
miR-10399-3p	-1.56116	0.00723426
miR-619-5p	2.46685	0.00760593
let-7d-5p	-1.43472	0.00779798
miR-451b	-3.93264	0.00779798
miR-4802-3p	-3.68196	0.00807709
miR-145-5p	-1.95055	0.00847955
miR-9903	-4.54018	0.0084996
miR-190b-5p	-4.42006	0.00910273
miR-92b-3p	2.528	0.00916064
miR-1273h-3p	1.20937	0.00931823
miR-7109-3p	2.13193	0.00960678
miR-2110	1.19268	0.00984197
miR-6747-3p	2.12549	0.0102467
miR-149-5p	3.63088	0.0103479
miR-337-3p	-4.3235	0.0103479
miR-551a	-2.3819	0.0104593
miR-1255b-5p	-3.65488	0.0105442
miR-1287-5p	-1.30745	0.0109997
miR-6502-5p	-3.13283	0.0109997
miR-3605-3p	1.41705	0.0112917
miR-3179	-3.528	0.0113188
miR-548s	-4.17264	0.0115378
miR-150-3p	1.87753	0.0117788
miR-143-5p	-2.98844	0.0119107
miR-10527-5p	-1.59689	0.0119564
miR-615-3p	3.57307	0.0126807
miR-548am-3p	-3.68659	0.0131566
miR-6724-5p	1.65944	0.0133548
miR-203a-3p	3.68489	0.014186
miR-629-3p	1.28324	0.0143067
miR-4741	3.01834	0.0157662
miR-329-3p	-4.33289	0.0160811
miR-452-5p	-4.46325	0.0165172
miR-877-5p	2.18365	0.0166022
miR-4742-5p	-3.46055	0.0166022
miR-580-3p	-4.4188	0.0166983
miR-1908-3p	4.77199	0.0168303
miR-6762-3p	4.53507	0.0173038
miR-3127-3p	2.13552	0.0180162
miR-659-5p	-1.37693	0.0184717
miR-1277-3p	-4.76524	0.0188484
miR-4775	-5.04172	0.0188484
miR-3183	3.32842	0.0195487
miR-1249-5p	2.62193	0.0195599
miR-3940-3p	1.56121	0.0195599
miR-570-3p	-3.92976	0.0195599
miR-6754-3p	2.52762	0.0196505
miR-1972	2.6079	0.0199855
miR-1185-1-3p	-3.97208	0.0208385
miR-429	-4.13163	0.0210756
miR-6752-3p	3.96429	0.0221755
miR-758-3p	-4.14795	0.0227711
miR-6749-3p	2.2757	0.0255892
miR-150-5p	1.52729	0.0255986
miR-6726-3p	2.29248	0.0256842
miR-376c-3p	-4.40734	0.0256842
miR-3619-3p	3.6966	0.0262341
miR-548at-5p	-3.69324	0.0266999
miR-130b-3p	-2.04406	0.0271487
let-7e-5p	-1.6684	0.0288781
miR-6826-3p	3.38502	0.0293166
miR-141-3p	-4.01386	0.0296439
miR-503-3p	2.3749	0.0307363
miR-152-3p	-1.96673	0.0313864
miR-4477b	-4.27166	0.0319514
miR-548ae-5p	-3.56352	0.0328157
miR-744-3p	-3.55604	0.0335095
miR-1294	-2.08838	0.0343691
miR-1229-3p	1.49439	0.0353942
miR-181c-5p	-2.68393	0.0361039
miR-3177-3p	1.11909	0.0364712
miR-6735-5p	1.7669	0.0368247
miR-1284	-2.21897	0.0376793
miR-3174	-3.17555	0.0377293
miR-937-3p	2.33239	0.0386087
miR-5001-5p	2.96109	0.0393296
miR-196b-5p	-2.21297	0.0407089
miR-6889-5p	3.70319	0.0407229
miR-6516-3p	-3.65702	0.040817
miR-6810-3p	2.23438	0.0415092
miR-425-3p	-1.13939	0.0426346
miR-4638-5p	2.05776	0.0443239
miR-941	1.01388	0.0443239
miR-4688	2.01721	0.0445921
miR-6786-3p	1.36172	0.0447945
miR-6885-3p	1.39741	0.0462989
miR-4646-3p	2.16514	0.0463474
miR-550b-2-5p	-1.38543	0.0468275
miR-940	2.92965	0.0477603
miR-6787-3p	1.37572	0.0479983
miR-6873-3p	1.19463	0.0489858
miR-210-5p	2.01859	0.0493047
miR-371b-3p	-2.31852	0.0493047
miR-26a-2-3p	-3.77756	0.0493047

## Sheet: S1B
Table S1B. DEmiRs comparing severe cases to healthy controls.
miRNA	log2FC	q-value
miR-142-3p	-8.1417	2.01872e-57
miR-3529-3p	-6.07771	1.51258e-44
miR-21-5p	-6.61672	8.7707e-34
miR-142-5p	-8.37918	3.1449e-27
miR-340-5p	-7.25608	4.51615e-25
miR-548e-3p	-7.87577	9.86697e-22
miR-223-5p	-5.10472	2.05127e-20
miR-146a-5p	-5.33304	2.5858e-20
miR-146b-5p	-5.06737	3.12914e-19
miR-140-5p	-5.81814	3.29579e-19
miR-374a-5p	-7.23227	4.90814e-19
miR-126-3p	-5.15461	6.68326e-19
miR-26b-5p	-5.8862	4.49453e-18
miR-22-3p	-3.44546	1.13568e-17
miR-3184-5p	2.15307	1.16324e-17
miR-3613-5p	-6.93492	9.96307e-17
miR-4772-5p	-6.0023	2.71261e-16
miR-7-5p	-5.94855	5.00508e-16
miR-20a-5p	-4.92706	1.10564e-15
miR-199b-3p	-5.20642	2.83261e-15
miR-374a-3p	-7.70843	2.83261e-15
miR-582-3p	-8.41554	7.94154e-15
miR-28-5p	-4.34816	8.00087e-15
miR-16-5p	-3.91593	1.09094e-14
miR-32-5p	-8.21485	1.14539e-14
miR-576-3p	-7.62205	1.52002e-14
let-7d-3p	2.00368	2.08796e-14
miR-107	-4.36001	2.09914e-14
miR-27a-3p	-4.76788	2.73764e-14
miR-335-5p	-8.2461	9.29069e-14
miR-374c-3p	-4.75966	1.40104e-13
miR-98-5p	-6.95759	1.40104e-13
miR-199b-5p	-5.66295	1.71201e-13
miR-223-3p	-4.52043	5.04096e-13
miR-186-5p	-3.08927	3.71552e-12
let-7g-5p	-4.22533	4.90882e-12
miR-199a-3p	-5.03677	5.15984e-12
miR-148a-3p	-4.30204	5.65553e-12
miR-548k	-6.31407	5.65553e-12
miR-548f-5p	-7.27347	1.01918e-11
miR-374b-5p	-4.72515	1.27067e-11
miR-10399-5p	-6.14251	1.60359e-11
miR-548w	-4.71883	1.65416e-11
miR-582-5p	-5.02452	3.27584e-11
miR-7-1-3p	-5.87017	1.05437e-10
miR-29a-3p	-3.96222	1.10402e-10
miR-548o-3p	-3.24649	1.23368e-10
miR-29b-3p	-7.2201	1.28949e-10
miR-450a-5p	-6.40453	1.96402e-10
miR-548d-5p	-6.00849	2.20034e-10
miR-454-3p	-4.85925	2.93648e-10
miR-598-3p	-5.8646	2.94021e-10
miR-651-5p	-7.20041	7.22528e-10
miR-374b-3p	-7.1944	1.28503e-09
miR-548j-5p	-4.32198	2.03009e-09
miR-664a-5p	-2.62413	2.03799e-09
miR-1248	3.7056	3.97199e-09
miR-192-5p	-4.22851	4.2532e-09
miR-24-3p	-2.72382	4.8725e-09
miR-4772-3p	-2.72536	5.55186e-09
miR-450b-5p	-7.53998	5.77462e-09
miR-30e-3p	-3.02141	6.3844e-09
miR-548j-3p	-7.22536	6.3844e-09
miR-1255a	-5.2024	1.94862e-08
miR-361-5p	-2.42973	2.54919e-08
miR-548ay-5p	-7.13178	3.96566e-08
miR-590-3p	-7.16436	3.96566e-08
miR-22-5p	-3.33178	4.23141e-08
miR-556-5p	-6.62219	4.23141e-08
miR-17-5p	-2.56983	4.85123e-08
miR-29c-5p	-1.99713	1.17699e-07
miR-1227-3p	2.41695	1.22606e-07
miR-126-5p	-6.79721	1.74544e-07
miR-151a-3p	-3.17957	1.97119e-07
miR-146a-3p	-6.70631	1.99857e-07
miR-548aj-5p	-7.33036	2.10726e-07
miR-548u	-6.41007	2.13358e-07
miR-381-3p	-3.99147	2.15989e-07
miR-4685-3p	3.7732	2.17223e-07
miR-424-5p	-6.19705	2.37741e-07
let-7i-5p	-2.69977	2.39825e-07
miR-1278	-4.93719	2.42601e-07
miR-335-3p	-5.69443	2.55706e-07
miR-548a-3p	-6.71406	2.8388e-07
miR-10a-5p	-3.81026	3.2534e-07
miR-340-3p	-3.84943	3.34044e-07
miR-1292-5p	2.44598	4.07047e-07
miR-181a-2-3p	-2.60689	4.17499e-07
miR-155-5p	-2.90948	4.17499e-07
miR-6511b-3p	3.38374	5.01684e-07
miR-636	3.54	5.55565e-07
miR-3605-3p	2.6326	7.09258e-07
miR-6511a-3p	2.73271	8.10819e-07
miR-548ah-3p	-3.85607	1.01054e-06
miR-140-3p	-1.70394	1.06203e-06
miR-95-3p	-4.49748	1.40996e-06
miR-548g-5p	-6.80899	1.72871e-06
miR-3614-3p	-5.76988	1.81614e-06
miR-339-3p	-2.07952	2.40057e-06
miR-32-3p	-5.75512	2.9448e-06
miR-425-5p	-1.66837	3.74273e-06
miR-584-5p	-2.88755	6.13432e-06
miR-3940-3p	2.84625	6.14792e-06
miR-191-5p	-1.79463	6.32818e-06
miR-145-3p	-4.20277	6.32818e-06
miR-3065-5p	-6.38487	8.6568e-06
miR-542-3p	-6.78834	8.94958e-06
miR-6833-3p	3.59108	1.01513e-05
miR-1538	2.14279	1.02124e-05
miR-6803-3p	2.54031	1.14324e-05
miR-423-5p	2.14111	1.14324e-05
miR-199a-5p	-3.89314	1.14324e-05
miR-19a-3p	-5.69904	1.14324e-05
miR-3184-3p	2.05935	1.27119e-05
miR-3615	2.20233	1.39915e-05
miR-7706	1.54031	1.46442e-05
miR-1303	3.61865	1.47654e-05
miR-423-3p	1.63041	1.53833e-05
miR-627-3p	-5.65607	1.7628e-05
miR-501-3p	1.30243	1.86087e-05
miR-6741-3p	2.26275	2.20035e-05
miR-15a-5p	-3.67413	2.38125e-05
miR-1287-5p	-2.11928	3.06849e-05
miR-548ar-3p	-5.47562	3.10147e-05
miR-628-5p	-5.52152	3.10147e-05
miR-24-2-5p	-4.38474	3.37946e-05
miR-1180-3p	4.42454	3.51391e-05
miR-3912-3p	-6.29973	3.51391e-05
miR-26b-3p	-3.46869	3.53576e-05
miR-1277-5p	-6.51733	4.02856e-05
miR-206	5.31145	4.53874e-05
miR-181c-3p	-4.4217	4.58212e-05
miR-379-5p	-4.52176	4.72312e-05
miR-548x-5p	-6.48197	5.19786e-05
miR-4677-3p	-4.43176	5.253e-05
let-7b-3p	1.88558	5.44056e-05
miR-548bc	-5.2131	5.54122e-05
miR-641	-2.22113	5.97853e-05
miR-181d-5p	-4.45412	5.97853e-05
miR-1306-5p	1.69475	7.06621e-05
miR-660-5p	-5.62772	7.81941e-05
miR-495-3p	-3.99064	7.87423e-05
miR-514a-3p	-5.24673	7.87423e-05
miR-342-3p	-2.45293	8.03966e-05
miR-454-5p	-3.68783	8.13036e-05
miR-4732-3p	5.2411	8.29578e-05
miR-3609	2.56362	8.98722e-05
miR-5695	-5.57676	9.06253e-05
miR-6516-5p	-2.56605	9.39429e-05
miR-548l	-4.07609	9.56101e-05
miR-28-3p	-1.85845	9.66561e-05
miR-6894-3p	2.29311	0.000103729
miR-486-5p	4.79679	0.000107579
miR-185-5p	-2.34104	0.000111544
miR-2355-3p	-3.53057	0.000111895
miR-221-5p	-3.51264	0.000123139
miR-3154	3.72656	0.000133982
miR-421	-2.71548	0.000135943
miR-338-5p	-2.37028	0.000140309
miR-2115-3p	-3.07187	0.000171238
miR-152-3p	-4.08955	0.00018601
miR-486-3p	4.56787	0.000197507
miR-1976	1.91286	0.000220857
miR-221-3p	-2.86602	0.00022751
miR-1246	3.43088	0.000243757
miR-5010-3p	2.87589	0.000243757
miR-296-5p	2.39496	0.000264898
miR-132-5p	-3.04812	0.000264898
miR-3158-5p	3.40379	0.000325039
miR-7705	-4.29744	0.000337521
miR-6793-3p	3.24909	0.00034279
miR-450a-1-3p	-5.33375	0.000395761
miR-4467	4.42816	0.00040171
miR-31-5p	-4.74442	0.000407554
miR-7848-3p	1.55938	0.000425573
miR-106b-3p	1.38251	0.000437797
miR-3074-5p	-2.5963	0.000448638
miR-1307-5p	-4.49221	0.000449974
miR-937-3p	3.57374	0.000453792
miR-548t-3p	-5.41758	0.000459063
miR-144-3p	-3.2243	0.000475937
miR-548d-3p	-5.44886	0.000537974
miR-6866-5p	-2.36026	0.000538553
miR-15b-3p	-3.26019	0.000538553
miR-99a-5p	-2.16195	0.000550602
miR-18a-5p	-3.05361	0.000558541
miR-548aa	-5.30094	0.00056559
miR-499b-3p	-4.68203	0.000568774
miR-148a-5p	-2.02488	0.000575111
miR-21-3p	-2.45726	0.000606413
miR-652-5p	-4.15493	0.00060798
miR-93-5p	-1.52565	0.000617608
miR-3173-5p	1.43642	0.000619693
miR-769-5p	-1.64066	0.000625326
miR-6734-5p	2.27995	0.000648053
miR-1260a	4.08559	0.000771781
miR-144-5p	-3.8804	0.000773803
miR-18a-3p	2.07538	0.000794956
miR-3611	-4.40378	0.000794956
miR-1307-3p	1.19463	0.000804591
miR-532-3p	1.16696	0.000808894
miR-371b-5p	-2.07429	0.000840613
miR-2110	1.50827	0.000885432
miR-23b-3p	-2.33711	0.00100636
miR-4645-3p	-3.79028	0.00100636
miR-181c-5p	-4.55069	0.00104572
miR-106b-5p	-3.62719	0.00117371
miR-1260b	2.41974	0.00124307
miR-6747-3p	2.59006	0.00131311
miR-548aq-3p	-5.55501	0.00131311
miR-4662a-5p	-4.75613	0.00134715
miR-6808-3p	4.83023	0.00139668
miR-328-3p	1.09971	0.00139707
miR-548ay-3p	-3.31025	0.00150571
miR-4646-3p	3.27605	0.00158484
miR-6815-5p	5.73636	0.00161204
miR-1229-3p	2.12851	0.0016172
miR-3619-3p	4.93011	0.00164444
miR-3158-3p	2.88098	0.00180876
miR-4433b-3p	-2.66006	0.00183362
miR-30d-5p	-1.15938	0.00183481
miR-33a-3p	-4.93149	0.00190284
miR-9-3p	-5.27313	0.00196678
miR-6789-3p	2.88609	0.00197247
miR-550a-5p	1.88009	0.00204912
miR-92b-3p	2.92039	0.00216245
miR-6777-3p	3.35722	0.00233048
miR-181b-5p	-1.90068	0.00235981
miR-1343-3p	2.22884	0.00244076
miR-3617-5p	-4.44532	0.00244076
miR-148b-3p	-1.84233	0.00249141
miR-6881-3p	5.775	0.0027031
miR-654-3p	-3.28496	0.00281001
miR-382-5p	-4.64778	0.00289554
miR-5690	1.73132	0.00293862
miR-200c-3p	-1.0613	0.00327114
miR-605-3p	-4.14371	0.00327114
let-7a-3p	-4.97526	0.00329332
miR-6786-3p	1.85985	0.00334755
miR-411-5p	-4.27617	0.00345922
miR-196b-5p	-3.29471	0.00384072
miR-616-5p	-3.08428	0.00399927
miR-1271-5p	-1.797	0.00402492
miR-6805-5p	4.18297	0.0040389
miR-6799-3p	3.14351	0.00423116
miR-3157-3p	-2.28763	0.00466718
miR-708-5p	-4.81172	0.00483612
let-7e-5p	-2.09349	0.00534262
miR-6734-3p	2.77379	0.00550793
miR-320b	1.5182	0.00559978
miR-3180-5p	2.31158	0.0057044
miR-6882-3p	3.91055	0.00571127
miR-369-3p	-4.48775	0.00584898
miR-3913-3p	-3.35247	0.00598035
miR-548ae-5p	-4.50951	0.00606056
miR-210-5p	2.66142	0.00633482
miR-15b-5p	1.56363	0.00668877
miR-16-2-3p	-2.0761	0.00680195
miR-6738-3p	3.45311	0.00703597
miR-345-5p	-1.01348	0.00707538
miR-6515-5p	-2.38012	0.00760496
let-7b-5p	1.26756	0.00789951
miR-580-3p	-4.88389	0.00818381
miR-197-3p	1.45426	0.00869676
miR-6852-5p	-1.57498	0.00884729
miR-181a-3p	-1.90049	0.00884729
miR-3143	-3.80972	0.00884729
miR-1226-3p	1.107	0.00886266
miR-6516-3p	-4.60301	0.00895995
miR-1273h-5p	1.47225	0.00920182
miR-6855-5p	1.69581	0.00929203
miR-6741-5p	4.45645	0.00971533
miR-1277-3p	-5.23033	0.00996351
miR-6885-3p	1.69471	0.0110453
miR-505-3p	-1.92446	0.0110453
miR-4802-3p	-3.40191	0.0110453
miR-3065-3p	-3.30923	0.0128102
miR-493-3p	-1.92052	0.0128962
miR-26a-2-3p	-4.72155	0.0130316
miR-224-5p	-2.8844	0.0135037
miR-6729-3p	3.56402	0.0135146
miR-376c-3p	-4.87243	0.0137796
miR-6743-3p	2.20425	0.0140401
miR-6812-3p	2.10711	0.0142811
miR-4755-3p	2.15013	0.0146849
miR-3940-5p	4.04808	0.0152915
miR-4732-5p	4.18908	0.0158859
miR-301a-5p	-4.01054	0.0159665
miR-185-3p	1.22313	0.016564
miR-329-3p	-4.33116	0.0173413
miR-4477b	-4.73675	0.0174839
miR-3140-3p	-2.7618	0.0176788
miR-508-3p	-3.29044	0.017899
miR-6749-3p	2.39925	0.0180909
miR-452-5p	-4.44744	0.0181591
miR-10399-3p	-1.29949	0.0181798
miR-143-5p	-2.6916	0.0191008
miR-1910-5p	1.98857	0.019301
miR-11401	3.91511	0.0198508
miR-4723-3p	4.1054	0.0205917
miR-4775	-5.02591	0.0207822
miR-190b-5p	-3.92391	0.0208793
miR-550b-2-5p	1.52445	0.0209747
miR-659-5p	-1.34147	0.0212895
miR-570-3p	-3.91396	0.0216642
miR-9903	-4.03743	0.0219788
miR-6721-5p	1.7895	0.0220075
miR-1249-3p	1.68774	0.0228657
miR-30d-3p	-4.48399	0.0245113
miR-3180-3p	4.10472	0.0251289
miR-6804-3p	3.52524	0.0251384
miR-6735-3p	1.922	0.0262867
miR-342-5p	-1.42696	0.0262867
miR-337-3p	-3.83178	0.0262867
miR-431-5p	-2.70244	0.0264078
miR-584-3p	3.43952	0.0266358
miR-550a-3p	1.57963	0.0271442
miR-450a-2-3p	-1.90407	0.0278711
miR-655-3p	-4.43097	0.0288822
miR-671-3p	1.16368	0.0291233
miR-548at-5p	-3.67195	0.0291784
miR-503-3p	2.37361	0.0293861
miR-939-5p	3.29497	0.0294947
miR-6732-3p	2.50292	0.0297339
miR-5010-5p	1.73607	0.0300232
miR-935	2.47081	0.0302583
miR-6502-5p	-2.39243	0.0308068
miR-6818-5p	-4.06241	0.0310666
miR-3127-3p	1.95998	0.0311774
miR-548z	-4.52211	0.0312275
miR-3177-3p	1.13792	0.0314082
miR-214-3p	3.42364	0.0317188
miR-6750-3p	3.6408	0.0337072
miR-1249-5p	2.41132	0.0337889
miR-361-3p	-1.06729	0.0342539
miR-6853-3p	3.65316	0.0350956
miR-27a-5p	-1.66327	0.0351163
miR-3164	-3.72889	0.0351624
miR-493-5p	-2.09662	0.0387736
miR-6780a-5p	2.28488	0.0389356
miR-20b-5p	-1.66773	0.0392253
miR-3605-5p	-1.69295	0.0394112
miR-3174	-3.15538	0.040243
miR-624-5p	-2.12576	0.0413027
miR-134-5p	-1.81804	0.0455358
miR-4742-5p	-2.68774	0.045711
miR-548s	-3.25844	0.045711
miR-411-3p	-3.05032	0.047073
miR-5009-5p	-2.42156	0.0477718
miR-6513-3p	-1.67083	0.0483426
miR-6879-3p	2.61947	0.049369

## Sheet: S1C
Table S1C. DEmiRs comparing severe cases to moderate cases.
miRNA	log2FC	q-value
miR-3609	-2.56139	1.1278e-05
miR-182-5p	4.52021	2.41101e-05
miR-550b-2-5p	2.90988	2.41101e-05
miR-16-5p	2.40462	5.62052e-05
miR-4728-3p	-3.08868	5.85038e-05
miR-550a-5p	2.47099	9.88337e-05
miR-6880-3p	-3.35218	9.88337e-05
miR-451a	4.77875	0.000138638
miR-5193	-1.51836	0.000138638
miR-150-5p	-2.50987	0.00016983
miR-6731-3p	-2.79782	0.000171467
miR-5010-3p	2.96268	0.000179941
miR-1248	-2.1224	0.000179941
miR-642a-5p	-1.93352	0.00035016
miR-185-5p	2.26549	0.000365453
miR-6769b-3p	-2.11789	0.000434388
miR-146b-3p	-2.23657	0.000434388
miR-93-5p	1.5864	0.00044617
miR-181a-2-3p	-1.86595	0.00044617
miR-339-5p	-1.45278	0.000454153
miR-363-3p	2.62688	0.000502772
miR-92a-1-5p	-1.90032	0.000502772
miR-4632-3p	-2.22343	0.000502772
miR-4687-5p	-1.7593	0.000675417
miR-17-5p	1.82218	0.000734396
miR-106a-5p	3.14317	0.000791921
miR-1237-3p	-2.30464	0.000800807
miR-3158-3p	3.06282	0.000806912
miR-486-3p	4.09349	0.00082794
miR-486-5p	4.08342	0.00104695
miR-550a-3p	2.44329	0.0011019
miR-424-3p	1.7105	0.00159092
miR-320a-5p	-3.5098	0.00169955
miR-150-3p	-2.3111	0.00170922
let-7b-5p	1.48091	0.00179701
miR-629-5p	1.49784	0.00180931
miR-1260a	-2.44003	0.00201829
miR-10395-3p	-1.99244	0.00247489
miR-142-5p	-2.76817	0.00247489
miR-151a-3p	1.94486	0.00305317
miR-379-5p	-3.69661	0.00326065
miR-642b-3p	-1.81825	0.00388857
miR-503-5p	1.5637	0.00399256
miR-99a-5p	-1.90219	0.00521748
miR-1271-5p	-1.82649	0.00543356
miR-584-5p	2.06128	0.00595784
miR-502-3p	1.0466	0.00595784
miR-145-5p	2.08037	0.00603225
miR-1246	-1.7781	0.00603225
miR-11401	5.14149	0.0064738
miR-20b-5p	2.47232	0.00763192
miR-766-3p	-1.35585	0.00794741
miR-31-5p	-4.05372	0.00794741
miR-4787-3p	-1.70206	0.00807704
miR-1180-3p	2.87786	0.0106334
miR-6724-5p	-1.81048	0.0109343
miR-151a-5p	2.67405	0.0111707
miR-142-3p	-1.51526	0.0111707
miR-615-3p	-3.93748	0.0122328
miR-6833-3p	2.07891	0.0132095
miR-6881-3p	4.76672	0.0145275
miR-18a-3p	1.63798	0.0151573
miR-5010-5p	2.38445	0.015832
miR-362-5p	1.42607	0.0164661
miR-4732-3p	3.37216	0.0171273
miR-1255b-5p	3.74086	0.0174607
miR-877-3p	-1.73891	0.018835
miR-342-3p	-1.54765	0.0209244
miR-576-5p	1.63949	0.0210278
miR-4732-5p	4.12305	0.0214189
miR-423-5p	1.20853	0.0214189
miR-3184-3p	1.16	0.0226724
miR-7976	3.6911	0.0234881
miR-1304-5p	3.33869	0.0234881
miR-10392-5p	-1.84596	0.0234881
miR-7850-5p	3.26211	0.0252818
miR-3651	-2.19552	0.0252818
miR-1303	1.92992	0.0289744
miR-652-3p	1.15049	0.0312424
miR-6509-3p	3.31778	0.0313599
miR-20a-5p	1.68234	0.0334144
miR-4467	2.63928	0.0373446
miR-6777-3p	2.49536	0.0373446
miR-619-5p	-2.09137	0.0373446
miR-3605-3p	1.21555	0.0385406
miR-374c-3p	1.51885	0.0412783
let-7d-5p	1.18038	0.0412783
miR-1270	2.33019	0.0440904
miR-15b-5p	1.23841	0.0440904
miR-10527-5p	1.40566	0.0451495
miR-6734-5p	1.46983	0.0460931
miR-126-3p	1.39497	0.0460931
miR-21-5p	-1.28343	0.0466429
miR-3158-5p	2.01594	0.0466443
miR-1285-3p	1.47586	0.0467562
miR-146a-5p	-1.31437	0.0495144
miR-10398-5p	-2.3446	0.0495144
