# Supplementary material for: The noncoding and coding transcriptional landscape of the peripheral immune response in patients with COVID‐19
Source: Clin Transl Med. 2020 Oct 11;10(6):e200. doi: 10.1002/ctm2.200 (PMC7548099; doi:10.1002/ctm2.200)
Supplement: Supplementary file 8 — Table S2 [file CTM2-10-e200-s008.xlsx]

## Sheet: S2A
Table S2A. DEGs comparing moderate cases to healthy controls.
Symbol	log2FC	q-value
ID1	4.40134	1.772e-14
CACNB4	-2.5934	7.3103e-10
CYP2F1	5.3606	1.32399e-09
PRXL2C	1.63511	4.19391e-08
RNF222	-3.63226	2.11952e-07
ORM2	-2.06051	2.26536e-07
RGS1	3.56173	2.73663e-06
RGCC	2.33868	4.51729e-06
LOXL4	-1.32165	4.51729e-06
PLK4	1.56788	8.43694e-06
MPPE1	-1.32559	8.43694e-06
MKI67	2.41124	1.05376e-05
KLF4	1.91179	1.05376e-05
HMGB3	1.62663	1.05376e-05
NECTIN4	-2.66724	1.05376e-05
STX7	-1.30174	1.22911e-05
RGS18	-2.01119	1.60266e-05
H2AFX	1.40582	2.06634e-05
UFC1	1.16959	2.08785e-05
RRM2B	-1.33592	2.08785e-05
HIST1H3C	2.13897	2.90642e-05
SNRPA	1.22654	2.90642e-05
ZACN	-2.1813	2.99057e-05
LOC102724378	-1.87611	3.32207e-05
IL6	5.10129	3.38561e-05
BNIP1	1.30529	3.38561e-05
ANKHD1	-1.32895	3.67611e-05
GOLIM4	1.10305	3.85934e-05
ATMIN	1.00699	5.34862e-05
LOC112268238	-3.11806	5.34862e-05
KCNJ2	-3.07971	6.74347e-05
JUN	2.21701	6.8446e-05
HIST1H2AJ	2.34197	7.85873e-05
CENPF	1.92442	8.77448e-05
HIST2H2AA4	-2.80601	8.80026e-05
CDC42EP2	-3.04005	8.88021e-05
KDELR3	-1.52239	9.13776e-05
PFDN4	1.1875	0.000104361
CXCL5	-2.60588	0.000104361
WFDC3	-3.77701	0.000104361
EMP1	2.99072	0.000107769
F11R	-1.68671	0.000118807
RHOB	-1.87186	0.000127339
M1AP	-1.39174	0.000128593
HIST1H2BM	2.2257	0.000128607
CDH2	-3.69789	0.000129621
ARL4A	2.12813	0.000129765
ABHD16B	-1.22141	0.000130844
MCAM	-1.82732	0.000130844
SNRPD1	1.41788	0.000145267
BAG3	1.63925	0.00014943
TPX2	2.06104	0.000150451
C2orf16	-1.85111	0.000161027
HIST2H2BE	-2.03137	0.000161027
SAMD1	1.05536	0.000161338
TEK	-3.79203	0.000161338
HIST1H3B	2.29837	0.000161398
FGFR1OP	-1.27122	0.000161398
GPR22	-1.43442	0.000161398
C16orf87	1.16655	0.000163687
HEATR5A	-1.34395	0.000178331
HIST1H3J	2.10804	0.000183248
ZNHIT2	-1.1567	0.000205259
TGFBR2	-1.17988	0.000211846
MRPL9	1.06009	0.000225926
LOC107983998	-1.36008	0.0002394
FSCN2	-2.07719	0.0002394
PRNP	1.35779	0.000242347
CHI3L1	-3.06739	0.000243437
ATP6V1B2	-1.47921	0.000249221
POLA2	-1.10132	0.000273167
PRC1	1.58284	0.000274416
TOP2A	1.72052	0.000287471
TST	-1.92492	0.000292711
ANGPT1	-2.12403	0.000292711
OSM	-3.0009	0.000292711
SLC12A1	-6.66892	0.000292711
TMEM189	1.07118	0.000306154
CCDC200	-1.45096	0.000306154
KIAA1211L	-2.33352	0.000306154
INKA2	-2.48444	0.000306154
TCEA2	-1.26622	0.00030836
MAK	-2.03639	0.00030836
PLEKHG6	-2.58642	0.00030836
KLF10	2.26072	0.000312869
CIZ1	1.02607	0.00032579
PIANP	-1.45944	0.000327667
SSBP1	1.11577	0.000388423
GDPD3	-2.012	0.000388423
SPDYE5	-1.28335	0.000416651
TNFRSF1A	-1.70301	0.000416651
KATNBL1	-1.92631	0.000442281
C2orf88	-1.69247	0.000455037
JAML	-1.70615	0.000495431
KRTAP16-1	4.29116	0.000520872
CCDC25	1.40957	0.000520872
IFNAR2	-1.23062	0.000520872
CDCA2	1.90651	0.000532812
RTL5	-1.83951	0.000532812
CATIP	-2.42588	0.000532812
WLS	-2.49009	0.000532812
C5AR2	-2.10677	0.000538085
ZCRB1	1.00034	0.000540462
ISL2	-2.30758	0.000563896
AP1M2	-2.40071	0.000604139
TBC1D30	-1.31711	0.000621138
PTPMT1	1.23078	0.000641105
SLC13A4	-1.73716	0.000681158
UQCRB	1.26098	0.000708345
ASPRV1	-3.04871	0.000708345
ERICH3	3.81904	0.000709662
EYS	-1.42628	0.000709662
LLCFC1	-3.79513	0.000709662
RPL36AL	1.1203	0.000740394
NDUFB6	-1.05022	0.000740394
CEMIP	-1.45237	0.000770949
TDRD12	-3.06892	0.000770949
CMTM2	-4.19353	0.000770949
PDE5A	-1.3482	0.000773445
MPZL1	-1.82598	0.000773445
KLF9	1.97441	0.000780301
DNAJC2	1.16239	0.000791681
PIGA	1.35361	0.000813088
ESRP2	-1.31253	0.000863246
VEPH1	-1.67348	0.000863246
OAZ2	-1.69427	0.000863246
HIST2H2BF	-1.53706	0.000895337
GHRL	-2.16942	0.000924709
MAPK6	1.41089	0.000942931
MPZL3	-2.21839	0.000950747
CKAP2L	1.9297	0.000961815
RGS2	-2.23765	0.000961815
TAF9	1.15897	0.00098509
PRSS8	-1.97812	0.00098509
RWDD1	1.01854	0.00100594
ZNF117	-2.28844	0.0010571
SLC16A3	-1.64622	0.00106244
RGL2	-1.33892	0.00106668
DYNC1LI1	-1.01899	0.0010988
NADK	-1.63565	0.0010988
CRIPAK	-1.48217	0.0011278
ERV3-1	-1.78423	0.00114806
FFAR3	-4.01612	0.00116845
MRVI1	-2.60308	0.00118595
FXYD5	1.26964	0.00127411
MEGF11	-2.01183	0.00127411
CCDC173	2.50589	0.00128985
SAT1	-2.01136	0.00128985
TMEM252	-3.70327	0.00129294
PEX11G	-1.22475	0.00134177
NSA2	1.11915	0.00135962
TTC26	-2.10379	0.00135962
BUB1B	1.63159	0.00136997
IL1RL2	-3.88106	0.00137721
CXADR	1.70077	0.00138808
CCNA2	1.45822	0.00142002
NEK2	2.29707	0.0014789
ADAM20	-1.62069	0.00148107
LAMTOR4	-1.23111	0.00150082
NRBF2	-1.89447	0.00150082
PGAM2	-1.31182	0.00150095
C17orf107	-2.50217	0.00150095
NFASC	-3.11959	0.00150095
IFNK	-1.86401	0.00150136
HIST1H2AM	1.44479	0.00155268
LOC112268131	-1.34611	0.00157852
ARHGAP25	-1.34776	0.00157852
B3GNTL1	-1.49691	0.00157852
ARHGEF10	-2.61856	0.00157852
ASPM	1.67957	0.00159228
PISD	-1.41357	0.00161637
CDCA4	1.30741	0.00164475
GGCT	1.13951	0.00164475
POLR2K	1.07886	0.00164475
CAPNS2	-2.46903	0.00164475
ALOX12	-1.45375	0.0016448
HJV	-4.8344	0.0016448
PPCDC	-2.44679	0.00173926
TOX2	-1.57608	0.00178174
LOC388282	-3.08439	0.00181402
RPL26	1.09989	0.00188413
SNRPF	1.14925	0.00188583
CD300A	-1.02825	0.00188583
OSR2	5.02322	0.00190853
FPR1	-2.31015	0.00194882
STX19	-2.73338	0.00196692
GCC1	-1.13158	0.00197743
P2RY13	-1.85513	0.00198744
DAPP1	-1.31268	0.00203007
TMEM272	-2.24338	0.00206524
SMARCE1	1.00444	0.00208929
CDK1	1.55534	0.00209053
GGH	1.46094	0.00209053
GRIN3A	-1.12884	0.00209053
ATP8B1	-1.4341	0.00209053
TTC34	-1.65338	0.00209053
MPZ	-1.69235	0.00209053
LOC105372412	-3.37888	0.00209053
EFCAB1	-5.78445	0.00209393
RRM2	2.06694	0.00209416
HIST1H2AH	1.35768	0.00210309
PDZD2	-1.22535	0.00210309
LIX1	-2.37082	0.00210445
DEF8	-1.20067	0.00210751
CASS4	-2.1718	0.00210751
FPR2	-2.69659	0.00210751
INSYN2B	-1.85193	0.0021485
CCDC148	-2.98796	0.00217526
PPBP	-2.64235	0.00219553
ARHGAP11A	1.44904	0.0022343
DUSP4	2.11521	0.00224143
S100A10	1.36664	0.00224143
OLA1	1.07058	0.00224143
C9orf147	-1.91078	0.00224143
SEC14L1	-2.18476	0.00224143
CSF2RB	-2.19454	0.00224143
MMP14	1.28427	0.00229419
S100P	-3.85461	0.00231736
ZBTB1	1.06949	0.00235767
CD8A	2.11657	0.00236522
ZNF639	1.18809	0.00236522
ID2	1.02857	0.00236522
CHMP5	-1.10985	0.00241358
ZNF674	-1.33107	0.00241358
PGAM4	-1.8547	0.00244156
BTG3	1.47856	0.00249515
GPX3	-1.5146	0.00249515
SPSB1	1.4989	0.00253199
ENKUR	-1.84602	0.00253199
TIGD3	-2.78856	0.00253199
SKA2	1.02862	0.00256083
RBM3	1.01556	0.00256083
ANXA9	-1.64285	0.00256083
INSL6	-1.84961	0.00256083
MORC1	-2.91308	0.00256083
CHMP3	-1.49026	0.00257696
ABTB1	-1.91975	0.00257696
KIAA1257	-2.01101	0.00257696
UBE2S	-1.39038	0.00261868
DUSP10	1.45881	0.00264856
HMGA1	1.27844	0.00265047
LOC105379177	-1.79938	0.00265047
TMEM154	-1.99715	0.0026549
ZNF200	-1.9213	0.00271228
PTPRN2	-1.67435	0.00272232
DHFR	1.12799	0.00272271
EIF2A	1.01068	0.00272773
PRKCZ	-1.3649	0.00272773
PHF24	-3.64975	0.00272868
PPP1R27	-2.23408	0.00273627
DPEP2	-1.58877	0.00274747
ST20	-2.27971	0.00281446
COL10A1	-1.27645	0.00282218
SELP	-1.61343	0.00287813
HSD17B11	-1.10897	0.00291721
EGR3	-3.0902	0.00296127
ENDOU	-1.98256	0.00300872
CTXN2	-6.56754	0.00300872
ENPEP	-4.09418	0.00301386
RPS24	1.10353	0.00302797
CHRNE	-1.87181	0.00317062
SMIM25	-1.71631	0.00320371
KIF11	1.38691	0.0033898
ZWINT	1.55834	0.00343234
NABP1	-2.01816	0.00343234
CFAP20	1.79195	0.00345226
NRAS	1.08171	0.00345725
BCL7B	1.06816	0.00347044
SIRT3	-1.00859	0.0034706
LOC112268184	-1.6813	0.0034752
TLR1	-1.81434	0.00349249
HIST1H2AG	1.29378	0.00355908
ADAM8	-1.29321	0.00355908
BIRC5	1.82559	0.00364793
NME1	1.26561	0.00374809
PIP4P2	-1.82469	0.00376064
STK38L	-1.00355	0.00376461
TMEM234	-1.09395	0.00376461
BEND2	-1.97836	0.00376461
CARD8	-1.04508	0.00379775
LSM3	1.09008	0.00379965
IP6K1	-1.17374	0.00380092
DHRS12	-1.18754	0.00380092
LGALS3	1.24172	0.00380934
CCDC43	1.03203	0.00382501
TRPC5	-1.55308	0.00382501
ARL11	-1.60196	0.00382501
GPATCH4	1.11229	0.00399712
FFAR2	-3.43378	0.00405477
CD69	2.0424	0.00406102
C22orf34	-1.90317	0.00407168
SLC22A18AS	-1.99558	0.00407168
TEDDM1	-3.36917	0.00407168
CLEC18B	-2.00217	0.00414106
CELF3	-1.96329	0.00416638
RPS28	2.23144	0.00420392
LOC107985770	-1.87283	0.00420392
THBD	-2.04515	0.00420392
GPR17	-3.21023	0.00420392
SLC35F2	1.11928	0.00427131
LOC105371448	-1.38577	0.00429232
LDHAL6A	-1.43907	0.00429232
MCC	-1.45782	0.00429232
PRG4	-1.55007	0.00429232
HECW2	-2.3175	0.00429232
ARMC3	-2.44507	0.00429232
FAM169B	-4.57184	0.00429232
ZBTB34	-1.25861	0.00430122
RCAN2	2.50517	0.00432706
PFKFB4	-1.76351	0.00436977
CEP19	-2.25766	0.00436977
C13orf46	-1.86392	0.00438567
MRPS2	1.02542	0.00441713
OR6N1	-2.20768	0.00441713
CEP55	2.09412	0.00456684
RAD23A	1.19751	0.00462747
SLC7A5	1.40164	0.00462827
TMEM71	-1.27411	0.00462827
FBXO40	-1.35495	0.00464901
SMAD7	1.14698	0.00471072
OSMR	-1.75312	0.00472111
CYP2A7	-2.49695	0.00472111
IFFO2	1.37813	0.00474914
MRPL10	1.1398	0.00482106
PTRHD1	1.05352	0.00482106
ST8SIA4	-1.28229	0.00482106
GAB1	-1.65501	0.00482106
ADGRG2	-1.80379	0.00483662
SRD5A3	1.12708	0.00485918
DEPDC4	-1.01117	0.00488002
IER2	-1.338	0.00497233
IFNG	2.30165	0.00498154
LOC100287036	-1.80054	0.00498154
CCDC121	-1.38025	0.00499582
TTK	1.48528	0.00499904
HIST1H2BL	1.6238	0.00501808
CNNM2	-1.305	0.00501808
NOP58	1.12082	0.00506491
ARL10	-1.18803	0.00510539
TSSC4	-1.27617	0.00510539
KCNJ13	-1.58365	0.00510539
GRIP2	-1.69742	0.00510539
THOC5	-1.04564	0.0051162
PDCL3	1.07983	0.00514056
AXL	2.06908	0.00516758
SNX11	-1.03485	0.00516758
FAM20A	-2.33893	0.00516758
POLR2M	1.1586	0.00523387
RHCE	-2.57162	0.00523528
LOC105376875	-1.57075	0.00531612
LYST	-1.13949	0.00534149
PCP4L1	-2.8228	0.00534149
CDH6	-5.00646	0.00538686
DPM3	1.33778	0.00540716
LOC107985556	-2.64289	0.00543454
DOK7	-1.38176	0.00544312
GJD3	1.61502	0.00552768
AVPR2	-1.58328	0.00552768
DDX54	1.03759	0.00553653
NFXL1	-1.3043	0.00558115
RIPOR2	-1.28651	0.00568346
EXOC3L1	-2.35506	0.00571444
SORL1	-1.69703	0.00575951
MEPCE	-1.02927	0.00600229
ST6GALNAC2	-1.95033	0.00605775
STX8	1.0431	0.00608845
UBE2B	-1.52323	0.00608845
ATG16L2	-1.62199	0.00608845
KCNRG	-1.8259	0.00608845
GPR21	-1.47346	0.00610112
HIST1H3I	1.28837	0.0061604
HIST1H1E	1.17106	0.0061604
GNG11	-2.72409	0.0061604
SHLD3	1.28716	0.00619316
FAM186A	-3.01379	0.00619316
DCTN6	1.02448	0.00619656
LITAF	-1.45468	0.00622705
PPP1R35	-1.53481	0.00622705
MFAP3L	-1.77272	0.00622705
CCDC175	-2.27347	0.00622764
MSRB1	-2.09194	0.00626109
GRIK4	6.1937	0.00627402
STARD4	1.07851	0.00627402
KIF18B	2.08896	0.00627419
HIST1H1A	1.77901	0.00634074
DISC1	-1.86617	0.00637567
BLOC1S3	-1.06341	0.00655306
CITED2	1.06463	0.00655421
IRF2	-1.24132	0.00660551
E2F7	2.15372	0.00663658
C9orf24	-1.43604	0.00666498
VIL1	-2.12251	0.00670537
TNFRSF9	-1.61147	0.00678348
AEN	1.26996	0.00680618
RHNO1	1.14691	0.00680618
XKR8	-1.50132	0.00680942
HSPA6	-2.81029	0.00685725
TRPM5	-1.47658	0.00697542
VIM	1.24177	0.00699098
CYP3A5	-1.30196	0.00699098
KITLG	-2.43477	0.00699098
MAP1LC3A	-1.90131	0.00702503
KDM4B	-1.2836	0.00709981
PPP4R1	-1.33003	0.00709981
SLC44A2	-1.16634	0.00719735
EIF4A3	-1.08036	0.00734036
GPX2	-1.40551	0.00734497
COL6A6	-1.98522	0.00734497
NRXN1	-2.91422	0.00734497
FCGR3B	-3.38941	0.00734497
TSEN34	-1.60581	0.00735401
AHR	1.65837	0.00738015
ANKRD9	-1.05858	0.00738015
GPT	-1.7241	0.00742762
E2F8	2.1812	0.0074851
HIST1H2AL	1.33589	0.0074851
LTBP1	-1.80454	0.0074851
BTNL8	-3.45625	0.0074851
PPARG	2.41846	0.00763239
CD99	1.17728	0.00764813
LYSMD2	-1.54446	0.00764813
CASP5	-2.2971	0.00764813
HFM1	-2.57596	0.00764813
ZNF230	-1.20637	0.00771305
RSL1D1	1.00898	0.00771689
TMEM97	1.17024	0.00773135
KLHL21	-1.0489	0.00773135
C11orf65	-1.15582	0.00776353
FRAT2	-2.00005	0.00777175
SLC25A23	1.21363	0.00802991
ABHD5	-1.6039	0.00802991
BEST1	-1.9422	0.00822205
ATP6V0B	-1.18479	0.00822331
TNFRSF10C	-3.40051	0.00822331
SUMO3	1.08996	0.00823392
ANKS1B	-1.67939	0.00823392
MCM2	1.29178	0.0082526
CYP17A1	-1.78027	0.00834699
NHSL2	-1.27046	0.00838757
CTAGE9	-2.82776	0.00842188
NPIPA5	2.85214	0.0084478
FCGRT	-1.00703	0.0084478
NPEPPS	-1.02811	0.0084478
B3GNT8	-1.8744	0.0084478
SLC45A3	-1.96969	0.0084478
CLEC4A	-1.03193	0.00853197
SIRPB2	-1.15935	0.00853197
CD46	-1.17418	0.00868939
CAVIN2	-1.99749	0.00868939
TICAM1	1.31963	0.0087098
ANXA1	1.2838	0.00883145
RAB26	-1.48296	0.00883145
TLR6	-1.74859	0.00883894
CAMK1D	-1.26206	0.00887245
FAM83D	1.21948	0.00893664
ACOX1	-1.35548	0.00902886
NAGK	-1.11345	0.00907056
CLEC9A	-2.00255	0.00908147
BANP	-1.06333	0.0091551
MLF1	2.22201	0.00918065
SKA1	1.62843	0.00918065
SMIM5	-1.50141	0.00918065
FAM174A	-1.7388	0.00918065
ITGB8	-2.45994	0.00918065
RYBP	-1.05172	0.00918074
RAD51AP1	1.07667	0.00923169
MAP2K4	-1.10816	0.00928706
SCRT2	-3.26324	0.00930943
RNASEL	-1.28831	0.00932745
VPS8	-1.15085	0.00935404
SOD2	-2.05661	0.00935404
LOC643802	-2.17959	0.00935404
MTHFS	-1.63857	0.0093736
TSPEAR	-4.22262	0.0093736
AOC2	-2.16285	0.0094134
NT5C3A	-1.0326	0.00941537
MYH7B	-1.61577	0.00941537
STAR	-1.38423	0.0094163
CXCR1	-3.59176	0.0094163
LGALSL	-1.76093	0.00945778
SUSD6	-1.1027	0.00947334
LOC730098	-1.37966	0.00947334
HRH4	-2.79687	0.00947334
SEMA4B	-1.22221	0.00948529
ZBTB43	1.0689	0.00961742
GP6	-1.28088	0.00961742
CHST15	-1.73208	0.00961742
TMC4	-1.07149	0.00969866
CALR	1.14142	0.00972608
RNASEK	-1.52219	0.00993178
TECPR2	-2.01917	0.00995047
CENPW	1.21161	0.00995435
SPDYE16	-2.1804	0.00999512
CA8	-2.55668	0.0100154
CABP7	-1.58051	0.0100584
MAPRE3	-1.06019	0.0101337
CEACAM3	-2.6754	0.0101337
WASF3	-1.87169	0.0102496
AOC3	-2.66138	0.0102788
SLC5A9	-1.6945	0.0103608
PF4V1	-2.57799	0.0104377
LRIF1	-1.18943	0.0104662
MYBL2	1.57855	0.0104862
CCDC150	1.19155	0.0104862
BEX3	-1.36874	0.0104862
GNAT2	-1.74941	0.0105234
LY96	-1.51562	0.0105564
CABP5	-2.1348	0.0106171
ARMH2	-1.68754	0.0107028
PTAFR	-1.39935	0.0107194
EZH2	1.07287	0.0107559
HSDL2	-1.23182	0.0107559
CEP170B	1.87508	0.0109335
LYVE1	-2.68287	0.0109335
HJURP	1.62926	0.0110396
CD8B	1.56483	0.0111198
MAP3K7CL	-1.69713	0.0111198
SYCP3	-1.55281	0.0111863
SMAD6	2.40578	0.011215
ARAP1	-1.01606	0.0112352
HIST1H1B	1.48989	0.0112874
TUBB6	1.71917	0.0112944
PTGFRN	1.51208	0.0112944
TWISTNB	1.24284	0.0112944
ARNTL2	1.21444	0.0112944
RAB11FIP1	-1.12639	0.0112944
CYTH4	-1.13869	0.0112944
VMP1	-1.14564	0.0112944
LRRC29	-1.28369	0.0112944
RAMP3	-3.15981	0.0112944
ESR2	-1.2821	0.0112995
IL21	4.17761	0.0113927
WWC3	-1.31834	0.0114838
MAGIX	-1.5008	0.0114838
BID	-1.22261	0.0114908
SLC22A18	-1.192	0.0115078
DPEP3	-2.49872	0.0115078
SSH2	-1.4057	0.0115676
FAM86B2	-2.74877	0.0116322
ZDHHC18	-2.03713	0.0116575
CXCL6	-3.81823	0.0117146
CANT1	-1.16648	0.0117467
MEFV	-1.39216	0.0119194
RNF39	-1.53534	0.0119194
LMNA	1.60203	0.0119961
CFL2	1.28813	0.0120025
S1PR4	-1.43513	0.0120416
SOCS6	1.13424	0.0120673
SLC43A3	1.06526	0.0120673
KNL1	1.38001	0.0121215
HIST1H2BE	1.23484	0.0121215
FABP5	1.02957	0.0121215
LRTOMT	-1.01569	0.0121215
CBWD3	-1.13819	0.0121215
INPP5A	-1.33971	0.0121215
LTC4S	-1.40728	0.0121215
DUSP1	-1.55564	0.0121215
PRKAR2B	-1.72527	0.0121215
DGAT2	-2.48758	0.0121215
OLIG2	-2.61635	0.0121215
JPH3	-1.69703	0.012128
CKLF	-1.53268	0.012224
VWF	-1.59897	0.012224
ATP7A	-1.03618	0.0122273
STK40	-1.23518	0.0123619
FOSB	1.96946	0.012364
LILRB4	1.35851	0.0124218
HIST3H2A	1.17832	0.0124218
DHRS13	-1.82764	0.0124218
PI4K2A	1.03904	0.0126267
NLRP12	-1.51413	0.0126374
IFRD1	-1.50497	0.0127994
ART1	-2.6381	0.0128977
TNIP3	1.96069	0.0130497
CDHR5	-1.63237	0.0130933
F2RL1	-2.05257	0.0130933
MMP24	-1.25294	0.0133457
TROAP	1.96052	0.0134041
KIF4A	1.59481	0.0134859
TMEM86B	-1.05224	0.013544
POU5F2	-1.70199	0.013544
FLT3	1.71321	0.0135775
GNAZ	-1.33141	0.0135775
ANGPTL2	-1.82879	0.0135775
OMD	-1.94173	0.013686
DDX58	-1.67529	0.0138358
OXTR	-1.97549	0.0138358
PTGS2	-3.09631	0.0138639
CLEC4E	-1.53099	0.0139463
FRAT1	-1.36364	0.0141111
FCGR2B	-1.46912	0.0141111
GLI1	-2.00261	0.0141111
KPNA2	1.03077	0.014275
TNFSF10	-1.15945	0.0142933
IGF1R	-1.66847	0.0144299
NPL	-1.22458	0.0144671
ACO1	-1.5206	0.0144671
CDC42EP1	2.49416	0.0145033
MCM4	1.18597	0.0145623
HIST1H3F	1.61839	0.0148705
ARFIP1	-1.28109	0.0148705
TMEM91	-1.11229	0.0148923
CLSPN	1.2463	0.0148968
MINDY1	-1.52292	0.0150756
B3GALT2	-1.10569	0.0151254
SBDS	1.17238	0.0154262
CCDC102A	1.21853	0.0154582
PIK3CD	-1.08027	0.0154905
GFI1B	-1.82751	0.0154905
CA2	-1.73237	0.0155565
TSBP1	-2.94792	0.015657
SIGLEC7	-1.14751	0.0158529
IL24	-1.33129	0.0160439
RASGEF1B	1.9938	0.0160471
NOTCH1	-1.47715	0.0160471
UGT2B28	-3.50432	0.0160471
LRP10	-1.36499	0.0161373
ISOC2	1.0736	0.016151
MAP7	-1.50138	0.016151
LOC107985678	-1.44168	0.0164075
ORAI2	-1.21574	0.0164513
TEX29	-1.07783	0.0165107
LOC107987269	-1.09585	0.0165107
IRF7	-1.20716	0.0165198
ZNF552	-1.05069	0.0165607
CEACAM4	-1.72083	0.0168001
GK	-2.04664	0.0168001
STEAP4	-2.25894	0.0168498
KAZN	-2.56149	0.0168498
TMEM88	-1.61429	0.0168753
ICAM3	-1.18023	0.0171625
PACSIN2	-1.36809	0.0171853
SLC43A2	-1.3842	0.0171853
CHRNA10	-1.40781	0.0171853
KIF2C	1.2172	0.0172356
PGGHG	-1.36676	0.0172437
ASF1B	-1.47611	0.0172576
PTTG1	1.21481	0.0174905
TNFSF4	-1.30937	0.0176118
BEAN1	-2.13012	0.0176427
MMP1	-3.2427	0.0177472
HEPH	-4.3126	0.0177516
IGF2R	-1.37965	0.0177523
ZNF396	-1.43911	0.0177523
SLC10A1	-1.4636	0.0177523
PACS1	-1.02081	0.0178036
H3F3A	-1.16388	0.0178197
RPGRIP1	-1.889	0.0178197
LOC105369669	-1.22478	0.0178349
DCBLD2	-1.31512	0.0178349
SLC45A4	-1.84137	0.0178358
ST3GAL2	-1.09595	0.0179214
IKBIP	-1.28516	0.0181439
EGF	-2.18403	0.0181439
XK	-2.05119	0.0185597
ANGPTL1	-1.3433	0.0187069
NDEL1	-1.14843	0.0188489
NCF2	-1.29625	0.018931
TAS1R3	-1.1203	0.0191731
SYTL4	-1.65888	0.0191731
CP	-1.50487	0.0192292
ABHD3	-1.17328	0.0192385
MT1E	-2.37472	0.0192747
ST3GAL6	-1.17392	0.0192762
PPP1R3B	-2.03226	0.0192762
OR52W1	-2.39886	0.0192762
KIF18A	1.43172	0.0194353
NUSAP1	1.55744	0.019535
IFNAR1	-1.07084	0.019535
SLC4A10	-1.95343	0.019535
DLGAP5	1.33365	0.0196901
NET1	1.19805	0.0196901
KDM6B	-1.74684	0.0196901
CADM4	-1.57548	0.0201976
SMOX	-1.49668	0.0202945
SH2B2	-1.46303	0.0202954
SIK1B	2.42044	0.0203446
FAM81B	-1.03246	0.0205654
SPARC	-1.90769	0.020609
MORN2	1.27631	0.0206317
SBNO2	-1.34472	0.0206374
PER1	1.94716	0.0206835
HIST1H2BN	1.21615	0.0207252
FAM53C	-1.32369	0.0207335
HIST1H3G	1.54063	0.020873
HBEGF	1.94715	0.0208927
SLC19A1	-1.69439	0.0209271
DOCK5	-1.72422	0.0210708
SNX10	-1.03448	0.0211231
GPR157	-1.15421	0.0211231
ANKUB1	-4.44593	0.0211231
CTSW	1.47361	0.0211453
FSCN3	-1.13831	0.021186
KIAA1324	-2.86107	0.021186
TGFA	-2.07491	0.0211863
ACSM6	-1.79215	0.0211878
MSC	1.8172	0.0212233
PLSCR2	-1.91355	0.0213735
IL27	-1.46307	0.0214144
ANGPT4	-1.55065	0.0214144
TRPM6	-2.43473	0.0214144
SPX	-2.5878	0.0214144
CCR1	-1.24384	0.0215614
PRKG1	-1.77873	0.0215855
C20orf197	-1.29831	0.021601
GNRH1	-1.23608	0.0216284
LOC107986677	-2.71202	0.0216869
DNPH1	1.04222	0.0219989
RAPGEF3	-1.59741	0.0220199
DNTTIP1	-1.19815	0.0220663
KCNJ6	-3.91415	0.0220989
CD70	1.89285	0.022149
TMCC1	-1.33601	0.022149
TREML1	-1.68205	0.0223594
HS3ST3A1	3.2663	0.0224848
CSF3R	-1.80927	0.022769
ERICH6	1.4613	0.0228575
FAM129A	-1.58097	0.0228575
LENEP	-1.86849	0.0228575
LOC107984820	-1.9824	0.0228786
RMI1	-1.35645	0.0228864
C3orf86	-2.03369	0.0230295
ALK	-1.34445	0.0231056
SH3BGRL2	-1.92099	0.0231446
BTG2	-1.54557	0.0232946
KCTD4	-1.43186	0.023419
PCYT1B	-2.0879	0.0236253
PINLYP	1.33721	0.0236361
XRRA1	-1.20476	0.0236455
SLC6A6	-1.43813	0.0237044
SCGB3A2	2.62994	0.0237134
SDCBP	-1.34459	0.0238945
SMPDL3B	-1.79804	0.0238945
OR2B6	-2.66389	0.0239423
TRMT6	1.2934	0.0241584
KIF27	-1.30655	0.024401
LRRC6	-1.81884	0.0244102
RXFP4	-1.40946	0.0244367
LOC105369535	-1.69791	0.0244577
LAIR2	2.3537	0.0246371
PLEKHG3	-1.28192	0.0246371
STAT3	-1.00281	0.0246915
ZFYVE16	-1.12672	0.0247701
RAF1	-1.0697	0.0248035
CSNK1A1L	-3.03346	0.0248066
LSMEM1	-1.86854	0.0248812
CYBC1	-1.07123	0.0249438
FLVCR1	-1.20467	0.0249952
SNX32	-1.65597	0.0249952
ORC1	1.03815	0.0250181
ANXA2	1.01907	0.0250181
EIF5A2	1.12913	0.0252773
PRRT1B	-1.61901	0.0253189
CCNE1	1.17761	0.0253236
GNRH2	-1.29027	0.0254198
RPS6KA5	-1.48279	0.0254198
STMN1	1.12857	0.0255722
FMC1-LUC7L2	-1.67944	0.0255906
TNFSF9	2.0278	0.0259452
NCF4	-1.68873	0.0260413
TTC30A	1.30976	0.0261354
ANGPTL7	-1.25554	0.0261557
NFE2	-1.77137	0.0261663
HSH2D	-1.43399	0.0262832
APBB1IP	-1.15481	0.0262843
COL18A1	-1.58389	0.026344
FKBPL	-1.2994	0.0263833
NFAM1	-1.12398	0.0266261
PAK1	-1.14632	0.0266261
R3HDM4	-1.55015	0.0266261
BTBD8	-1.07966	0.0267167
PRSS35	-2.82867	0.0267167
CD300LD	-3.04033	0.0267354
CPEB2	-1.14913	0.0268247
LRG1	-2.84925	0.0268247
LIMS2	-2.00902	0.0271501
MSL1	-1.17582	0.0271589
GCA	-2.08554	0.0275897
IL6R	-1.13592	0.0276042
CCDC126	-1.23538	0.0276042
CDC45	1.58523	0.0276552
ADGRV1	-1.63606	0.0278017
SERPINE3	-1.5022	0.0279337
GLT1D1	-1.63683	0.0279434
CPLX2	-2.64732	0.0280023
P2RY12	-1.39891	0.0281639
CXCR3	1.10872	0.0282447
RUBCNL	-1.85268	0.0282447
CDCA7	1.74287	0.0282782
SLC6A13	-1.40572	0.0282782
GRAMD1C	-2.14871	0.0282782
KCNS1	-1.91309	0.0283637
NOTCH2NLB	-1.03969	0.0283913
LIMS4	-1.54051	0.0283933
TSPAN9	-1.90778	0.0283933
TRIM64B	-5.68862	0.0283933
MORN1	-1.04572	0.0285877
TRANK1	-1.33615	0.0285877
H1FX	1.20247	0.0286347
KIAA0513	-1.02391	0.0286705
SPINK7	-2.80786	0.0286705
MXD1	-1.95905	0.0286994
CIB3	-2.64469	0.0286994
SH3D21	-1.50784	0.0288987
STX3	-1.66074	0.0288987
CALB1	-1.65027	0.0289508
METTL21C	-1.0194	0.0290166
DNM3	-1.27405	0.0290639
VCAM1	2.8914	0.0291592
ZNF66	-1.54744	0.0292345
ZNF750	-1.91902	0.0294641
MNDA	-1.43362	0.0297172
ZBTB18	-1.09904	0.0297393
TBC1D3G	-3.89041	0.0298045
SLC23A3	-1.10713	0.0298047
LOC112267992	-2.72416	0.0298047
ARPP21	-2.85255	0.0298047
AANAT	-1.58778	0.0298511
KISS1R	-2.54017	0.0298599
NCOA4	-1.31545	0.0299938
RASSF2	-1.08804	0.0299981
SERPIND1	-1.09881	0.0299981
TFPI	-1.27144	0.0299981
MX2	-1.50406	0.0299981
MYBPH	-3.0494	0.0299981
MXRA7	1.47237	0.0300025
LOC107986755	-1.98848	0.0301922
SLC25A10	1.11852	0.030275
AP5B1	-1.22693	0.030275
ABLIM3	-1.80648	0.030434
APC2	-1.00661	0.0305098
TBC1D7	-1.58585	0.0305866
MBOAT2	-1.87569	0.0306251
LRRN2	-1.2712	0.0308242
TMCC3	-1.64763	0.0308327
OSBP2	-2.30228	0.0309554
NARF	-1.07019	0.0310807
PMEL	-1.31437	0.0310807
C9orf163	-2.05728	0.0311142
CRIP1	1.05173	0.0312443
PHC2	-1.42259	0.031329
SPATA32	-1.74982	0.0313824
IGSF6	-1.10099	0.0315549
PF4	-1.86441	0.0317008
LYN	-1.26787	0.0317904
EGLN1	-1.35867	0.0317904
SPOPL	-1.02144	0.0318023
ERFE	1.58551	0.0319442
SRM	1.03124	0.0319747
DPYSL2	1.28617	0.0320421
LOC107984104	-2.00717	0.0320421
TRNP1	2.1986	0.0323953
AK4	1.41699	0.032415
JPT1	-1.14242	0.032415
PIP5KL1	-1.15304	0.0326415
PRKG2	1.74164	0.0326461
LOC105369155	-1.54766	0.0329024
SLC44A3	-2.49106	0.0332353
LOC105372704	-1.16035	0.0333053
CCR3	-3.47578	0.0334077
TVP23A	1.09205	0.0335255
CCNG2	-1.16199	0.033728
FGD1	1.59225	0.0337362
YPEL3	-1.35873	0.0337428
BRSK2	-1.75619	0.0340089
SLC1A2	1.87545	0.0342219
ADGRE3	-2.81998	0.0346261
HELZ2	-1.22472	0.034847
NACAD	-1.55581	0.0349488
TBC1D14	-1.02106	0.0349695
TIAM2	-1.61148	0.0349695
KRT13	-2.21182	0.0350218
CXCR2	-2.96866	0.0350218
ANGPT2	-1.09475	0.0351057
CSF2RA	-1.12413	0.0351284
ODF3L1	3.16014	0.0351677
RASSF8	1.57458	0.0351677
TAC4	-1.05018	0.0352774
AQP9	-2.10215	0.0352904
LRMP	-1.13249	0.0353508
PLAC9	-1.16851	0.0353508
WEE1	1.09365	0.035454
SPC24	1.31697	0.0355159
HIST1H2AI	1.29714	0.0355265
NSUN7	-2.11706	0.0355265
TP53INP2	-1.57626	0.0357317
CYP4V2	1.03057	0.0357645
FCGR2A	-1.71373	0.0357645
ANLN	1.08308	0.0358579
TNFAIP8L2	-1.2077	0.0358579
ESCO2	1.07285	0.036225
FCHO2	-1.50339	0.0363783
CH25H	4.25591	0.0364271
MEX3D	1.46972	0.0364822
PKN2	-1.0692	0.0365741
PCLAF	1.3486	0.0366006
CNRIP1	-1.9554	0.0366006
CCDC125	-1.2069	0.0368069
TTC7B	-1.21115	0.0368844
LIN7A	-1.59402	0.0369287
IFITM5	-2.59215	0.0369287
STYK1	1.65439	0.0373869
SPTB	-1.57253	0.0374546
CCDC80	-1.97712	0.0374806
RERE	-1.22206	0.0376795
LAMB3	-1.96725	0.0376795
PBX2	-1.00267	0.0380808
YBX1	1.10651	0.0380845
LOC105370399	1.26426	0.0385108
ITM2B	-1.1735	0.0385395
FAM186B	-1.41054	0.0386032
PLXNB3	-1.4992	0.0387733
DENND5A	-1.20277	0.0388409
AMN1	-1.02564	0.0388499
DRC7	-1.68877	0.038969
ANKRD35	1.92406	0.0390286
LIPN	-1.03872	0.0393913
MYOM2	3.71135	0.0394017
C3orf62	-1.15973	0.0395917
MBOAT7	-1.49043	0.0395917
TMEM92	-2.48896	0.0395917
LCA5L	-1.25263	0.0396449
OXER1	-1.55235	0.0399271
SLC40A1	-1.47021	0.0399421
JAKMIP1	1.49781	0.0405771
LAT2	-1.04314	0.0406757
PADI6	2.22058	0.0410851
ARL13A	-1.35814	0.0411439
GAS2L3	1.14631	0.0411498
PLPPR2	-1.11605	0.0411799
CCDC17	-1.17756	0.0411799
SPATA1	-1.60022	0.0411799
RNF24	-1.74276	0.0411965
SPDYC	-3.58357	0.0414529
TAL1	-1.41248	0.0417755
ELOVL7	-1.78446	0.0418981
HCK	-1.23368	0.0419591
DTL	1.34859	0.042143
KIF20A	1.06974	0.0424747
LOC105369914	-1.7467	0.0424747
CLDN5	-1.86236	0.0425631
RNF103-CHMP3	-1.37859	0.0428789
HRH2	-1.39069	0.0428789
N4BP1	-1.02679	0.0430252
LRRTM2	-1.48861	0.0430487
MEF2B	-2.03542	0.0430595
NLRP9	-1.69814	0.0434418
TNFSF14	-1.30065	0.0436788
GJB7	-1.39161	0.0436788
PPP1R1B	-1.3402	0.0437313
LYSMD1	-1.09094	0.0437591
KRT72	-2.16608	0.0437629
GLMP	1.00239	0.0437755
METTL24	-1.07783	0.0437755
NODAL	-1.08609	0.0437755
TAFA2	-1.10739	0.0437755
CKMT2	-1.22468	0.0437755
MBD6	-1.27462	0.0437755
ZNF579	1.04183	0.0442684
ATP2A1	-1.09934	0.0442684
STXBP5	-1.02754	0.0444949
PKDREJ	-1.03694	0.0444949
MFSD6L	-2.24757	0.0444949
TMEM53	1.15417	0.0445502
CHST10	1.08569	0.0445502
FNIP1	-1.11569	0.0445502
MYLK	-1.61073	0.0451033
PEAK3	-1.51394	0.0451576
MARCO	1.69134	0.0452766
LDLR	1.56519	0.0454611
SH3TC2	-1.51292	0.0454611
TTC21A	-1.25875	0.045631
FAM3B	-2.80977	0.045631
SLC22A7	-2.42842	0.0456453
EEPD1	-1.33457	0.0460482
B3GNT7	1.44408	0.0464639
APOL2	-1.1091	0.0467833
PLIN5	-2.5986	0.0467989
MT1G	-7.31339	0.0468251
SMIM6	-1.55184	0.0468673
SHCBP1	1.0106	0.0468697
PHLPP1	-1.04953	0.0468697
TALDO1	-1.12525	0.0468697
RICTOR	-1.16037	0.0468697
TSPYL6	-2.27407	0.0468697
LOC107986084	-1.01443	0.0471953
CPQ	-1.04817	0.0471953
ANO2	-2.48532	0.0471953
SPATA16	-4.28664	0.0472431
CFAP73	1.24054	0.0472787
PDC	-1.57335	0.0474651
IGSF23	-1.99784	0.0474651
KCNB1	-2.26098	0.0474651
CLEC17A	-1.3894	0.0475571
P3H3	-1.74078	0.0476127
HSD11B1	-1.67238	0.0476282
NOTCH4	-1.21778	0.0479183
FAP	-2.93936	0.0480994
MRPS18C	2.05203	0.0481908
PLXNC1	-1.34903	0.0482054
SLC47A1	1.7776	0.0483108
GNMT	-2.27275	0.0483337
MXD3	-1.57494	0.0483594
ENC1	1.11194	0.048372
C2orf50	2.30957	0.0486094
EVC	1.08342	0.0487532
MMD	-1.12538	0.0488375
KLHL33	-1.84395	0.0488375
TGFB1I1	-1.44136	0.0488821
GRHL3	-3.36735	0.0489619
REPS2	-1.65445	0.0489934
SOX2	2.24311	0.049103
SRSF12	-1.74637	0.049184
CENPM	1.30958	0.0495888
TUBB1	-1.71694	0.0495939
NES	-2.34886	0.0497015
TTC36	-1.24094	0.0499233
LOC388813	-2.30642	0.0499233
EFCAB12	2.43838	0.0499276
TRIM52	-2.09199	0.0499412

## Sheet: S2B
Table S2B. DEGs comparing severe cases to healthy controls.
Symbol	log2FC	q-value
MKI67	3.52288	7.26253e-13
SPTA1	5.77258	4.26441e-09
DLGAP5	2.94372	4.56824e-09
TPX2	2.92187	4.56824e-09
ANLN	2.56409	8.1234e-09
ARL4A	2.93651	8.1234e-09
ID1	3.48863	8.1234e-09
GLDN	5.80773	1.90557e-08
HIST1H3C	2.65596	1.90557e-08
KIF15	3.52451	2.19167e-08
KNL1	2.71407	2.19167e-08
E2F2	2.78749	2.53597e-08
H2AFX	1.69315	3.07113e-08
TOP2A	2.37021	3.83224e-08
HMGB3	1.88833	3.85084e-08
METTL21C	-2.29213	3.85084e-08
GRINA	2.59954	3.9189e-08
RAB3IL1	6.15087	3.9189e-08
CDCA2	2.68277	6.83656e-08
CKAP2L	2.79334	1.15664e-07
ECHDC3	2.96518	1.24988e-07
HBA1	8.62712	1.58148e-07
NUSAP1	3.05051	1.69079e-07
RBBP8	1.35512	1.80484e-07
BUB1B	2.34284	3.60251e-07
GRB10	3.73002	3.60251e-07
CENPF	2.28587	3.7476e-07
CIT	1.6898	3.7476e-07
KIF14	2.71242	3.7476e-07
PPARG	4.08943	3.7476e-07
FKBP5	3.1962	4.48546e-07
GYPC	4.38864	5.51427e-07
CACNB4	-2.12198	6.12985e-07
KIF18B	3.39133	6.12985e-07
SLC7A5	2.20259	6.12985e-07
GGH	2.13325	6.15336e-07
TMC5	4.83768	6.21816e-07
HIST1H3J	2.56933	7.63424e-07
GPR84	4.36988	8.33477e-07
MYBL2	2.68749	9.85113e-07
ASPM	2.34127	1.08111e-06
CD177	8.23084	1.08111e-06
CITED2	1.70254	1.12602e-06
SLC25A39	4.38313	1.30022e-06
ZMAT4	-5.11681	1.70074e-06
ADAMTS2	7.81424	1.80804e-06
BIRC5	2.69472	1.80804e-06
RHAG	7.88742	1.80804e-06
SESN2	2.42865	1.83784e-06
PRC1	1.91261	1.87896e-06
CLSPN	2.15402	2.27809e-06
FLT3	2.92808	2.27809e-06
FOXM1	1.64768	2.27809e-06
POLQ	1.96784	2.29487e-06
MFSD14B	1.51823	2.31805e-06
RUNDC3A	4.66656	2.34488e-06
CHKA	2.68815	2.67966e-06
ARMC12	2.62034	2.68619e-06
TMIGD3	3.99216	2.83113e-06
GYPA	7.02633	3.43999e-06
HIST1H2BM	2.49488	3.4497e-06
STIL	3.27799	3.45444e-06
HIST1H2AJ	2.53307	4.13669e-06
RAB13	2.09486	4.15847e-06
CCNA2	1.91357	4.26772e-06
HIST1H3B	2.59714	4.38499e-06
TTK	2.18898	4.41714e-06
FAM210B	3.16788	4.85975e-06
BNIP3L	3.22222	5.40789e-06
YOD1	2.29927	5.88639e-06
KCNE1	3.19794	6.04635e-06
CDH2	-4.20318	6.13994e-06
ENKUR	-2.56281	6.32467e-06
CITED4	2.19202	8.2236e-06
CR1L	4.44535	8.35244e-06
KIF11	1.91091	8.85722e-06
PCDH1	-2.06967	8.85722e-06
NEK2	2.92237	1.03633e-05
HP	5.67147	1.04126e-05
TOB1	1.77132	1.0465e-05
KIF4A	2.55183	1.16856e-05
ZNF281	2.04103	1.2898e-05
MAOA	6.79537	1.3138e-05
RRM2	2.67276	1.39345e-05
TROAP	3.10389	1.39345e-05
SAMSN1	2.94595	1.3963e-05
HMMR	2.85333	1.40805e-05
CACNA2D2	-1.59996	1.70967e-05
TENT5C	3.57676	1.70967e-05
FBXO7	3.22043	1.73888e-05
KEL	3.82402	1.78667e-05
AKR1C3	-1.77746	1.79826e-05
ATP6V0C	2.08429	2.14396e-05
DIAPH3	2.62895	2.50485e-05
CNTROB	1.05424	2.59241e-05
ARL8A	1.96554	2.645e-05
ITGA7	4.36275	2.71428e-05
E2F8	3.11399	2.99907e-05
SOCS2	-1.27349	2.99907e-05
TMEM56	3.67909	2.99907e-05
ZG16B	-2.67856	3.08639e-05
HBA2	6.7938	3.17956e-05
PFKFB2	3.81693	3.17956e-05
SCD	1.4927	3.23637e-05
IL24	-2.11179	3.28847e-05
GYPB	6.54577	3.47545e-05
DNAJB11	1.24123	3.47618e-05
IQGAP3	2.52616	3.56987e-05
GADD45A	3.89369	3.69899e-05
LRFN2	-3.5277	3.69899e-05
SPATC1	3.4473	3.85226e-05
DHFR	1.43368	3.89801e-05
KLF1	4.59006	4.1609e-05
BCL2L1	3.02808	4.17743e-05
STRADB	4.46279	4.17743e-05
SDC1	5.01853	4.35889e-05
UHRF1	1.60887	4.46399e-05
ARHGEF10	-3.17898	4.51231e-05
BSND	3.91408	4.54378e-05
BUB1	1.98054	4.54378e-05
CA1	5.57068	4.54378e-05
KLF6	1.12359	4.54378e-05
FOXC1	4.18232	4.65003e-05
HIST1H2AL	1.86345	4.65003e-05
HIST1H2BK	1.07084	4.65003e-05
YBX3	2.44121	4.65003e-05
TFDP1	1.43003	4.70267e-05
KIF20A	1.90042	5.02021e-05
JUN	2.12676	5.7073e-05
ORC1	1.68098	6.1269e-05
MAFG	2.31159	6.24032e-05
PER1	3.04932	6.24032e-05
KMT5A	1.29643	6.45454e-05
HJURP	2.35026	6.57838e-05
CLEC4C	-3.52964	6.72836e-05
GADD45B	2.04333	6.81439e-05
TK1	1.62441	6.81439e-05
ESPL1	2.42132	6.93078e-05
SLC45A3	-2.77623	7.02585e-05
ZWINT	1.96062	7.17502e-05
SLCO4A1	3.47834	7.3826e-05
CEP55	2.69746	7.42082e-05
AKAP17A	1.12719	7.46143e-05
SNCA	5.13969	7.66479e-05
PLK4	1.35083	7.74486e-05
DLG5	-1.85253	7.96734e-05
IL10	3.53313	7.96734e-05
CXCL5	-2.52102	8.56649e-05
HEMGN	4.96728	8.67767e-05
ADIPOR1	2.59488	8.95333e-05
PROX2	-1.62606	9.04208e-05
PLP2	2.26384	9.12583e-05
VIM	1.65712	9.16121e-05
DPEP1	2.93475	9.69143e-05
FOSL1	2.68526	9.69143e-05
LOC107985381	1.624	9.69143e-05
SKA1	2.24658	9.91197e-05
CCDC150	1.68102	0.000102
NOS1AP	3.85848	0.000106185
ARHGEF17	2.92513	0.000107309
SCG3	-2.92975	0.000107309
B4GALT6	-1.28469	0.000111215
CREG1	1.24557	0.000111215
MCEMP1	4.40017	0.00011725
BPGM	2.84406	0.000119143
FOSB	2.79061	0.000120574
SOX6	5.08665	0.000122171
ZFP37	-1.71453	0.000125551
TDRD12	-3.46528	0.000129969
PIGA	1.4563	0.00013231
RGS1	2.82938	0.00013231
KCNG2	1.8382	0.000132874
CD24	3.65552	0.000134258
RIOK3	1.89369	0.000140227
SAP30	2.42381	0.00014408
TRIM32	-1.42384	0.000145972
ANXA1	1.7105	0.000162682
CDADC1	1.85534	0.000162682
SUSD5	-1.93764	0.000168637
CSGALNACT2	2.11623	0.000173323
RGCC	1.86873	0.000175864
MCM10	2.6857	0.00017769
MND1	2.14233	0.000177886
TP53BP2	1.3278	0.000177886
ITGB8	-3.34721	0.000185407
KIF18A	2.0982	0.000186518
CENPU	1.58265	0.000187281
ELL2	1.84855	0.000197642
C1orf162	2.11541	0.000205404
CNTLN	1.56963	0.000217569
IL18R1	2.92298	0.000217569
CKAP4	2.74975	0.000221968
CEACAM8	3.34767	0.000222299
SMIM24	3.89839	0.000222755
CYP2F1	3.50436	0.000228269
LDLR	2.59898	0.000228269
SLC4A10	-2.8547	0.000228269
SLC1A2	2.94685	0.000246823
YBX1	1.77118	0.000256654
PLAU	3.85233	0.000272284
CYYR1	3.68614	0.000276572
IRAK3	2.35225	0.000276622
OLAH	7.18708	0.000295105
CCDC85C	1.97508	0.000311229
FABP5	1.39124	0.000311229
FECH	2.81449	0.000311229
IGIP	-2.02978	0.00032191
TMCC2	3.04086	0.00032412
CDKN2C	1.71661	0.000336143
FEZ1	-1.8968	0.000343627
C10orf55	5.8519	0.000347023
CDC45	2.36648	0.000347121
DNAJC25	1.74163	0.000347121
DTL	2.15872	0.000347121
SHCBP1	1.65378	0.000354116
SLC1A3	4.56188	0.000360024
KLHDC8A	4.41577	0.000360545
ARHGAP29	2.0921	0.000361574
ZNF132	-2.10807	0.000361574
C11orf42	2.28892	0.000362082
STKLD1	-1.99435	0.000362524
MXI1	2.10611	0.000368687
HMGB2	1.71632	0.000369517
HSD3B7	2.64523	0.00037426
ARHGDIA	1.10914	0.000377331
ORM2	-1.45108	0.000377834
PDZD8	1.44016	0.000380873
C6orf132	2.89416	0.00039779
KLF9	1.98391	0.000419578
SNX3	1.95175	0.000419578
ANKRD46	-1.34494	0.000420546
PPP1R15A	2.57454	0.000424485
DACH1	2.94502	0.000430555
ZNF414	1.35001	0.00043091
ACBD7	4.30728	0.000431637
ITSN1	1.08763	0.000431637
YPEL4	2.49842	0.000431637
GTSE1	1.8511	0.000431836
TUBG1	1.4727	0.000431836
LOC105369669	-1.69767	0.000435032
TNS1	3.96434	0.000435032
TDRD9	4.04306	0.000438017
CDC42BPA	2.65786	0.000445144
SIAH2	1.61897	0.000445144
FAT4	-2.82226	0.00045226
EPB42	3.20694	0.00045249
GRIN3A	-1.23809	0.00045249
ADAMTS3	6.84646	0.000455338
RPS27A	-1.38043	0.000455338
UPP1	2.28091	0.000465237
DEPDC1	2.35857	0.000465686
LOC107987237	1.87082	0.000469376
PYCR1	2.89282	0.000472604
CFAP97D2	-3.52481	0.000495258
CCNB2	1.5771	0.000501731
C12orf45	-1.35068	0.000502446
DNASE1L3	-3.85031	0.000510101
TTC5	-1.08849	0.000510101
HK3	2.74194	0.000515476
FCER1G	2.09363	0.000525501
CDH1	4.84402	0.000530869
RNF182	5.46194	0.000540934
TICRR	2.24997	0.000540934
TIFAB	-3.13613	0.000544113
DMTN	3.99525	0.00055681
ELMO2	1.22717	0.00055681
MYBL1	-1.68401	0.000557311
ST6GALNAC3	2.45283	0.000558073
TICAM1	1.63037	0.000558073
ZDHHC19	6.17082	0.000572002
BICC1	-2.41563	0.000578075
TESC	2.23702	0.00058116
DMC1	1.9717	0.000628336
NFIX	2.8105	0.000628336
SLC28A3	2.42887	0.000631145
TTC36	-2.12548	0.000633648
CDK1	1.65339	0.000634345
RAB3A	2.08941	0.00064733
TMC3	2.23079	0.000649932
TTC39B	-1.2914	0.000649932
C9orf153	3.68694	0.000658171
LRRFIP2	1.25032	0.000663003
MYO10	3.97292	0.000664466
CHMP4B	1.23605	0.000674097
ESCO2	1.60648	0.000690802
GRPEL1	1.23769	0.000693699
KCNMA1	4.93955	0.000697134
PTX3	2.58417	0.000697134
PPM1N	1.99591	0.000697385
SERPINB10	4.1225	0.000709869
DAAM2	4.28952	0.000728179
GATA2	-3.21814	0.000728179
MPP7	1.57807	0.000728179
PRSS35	-5.09325	0.000728179
RARG	-1.21786	0.000728179
E2F7	2.53286	0.000758506
TMEM63B	1.82573	0.000776216
GALNT5	2.89653	0.000781054
RAB2B	2.26665	0.000781054
PLEKHG2	1.65724	0.000794306
HMGA1	1.35792	0.000811333
S100A12	4.0483	0.000822649
RRBP1	1.23722	0.000823952
ARHGAP24	2.02534	0.00083948
NECTIN2	1.53557	0.000840508
TFRC	1.38896	0.000840508
TNFAIP3	2.88582	0.000840508
SMARCD3	1.67066	0.000841529
RAD23A	1.33463	0.000844669
COLGALT2	-2.08479	0.000847108
GJB6	4.02048	0.000865631
SLC4A1AP	1.01503	0.000865631
HIST1H1B	1.84075	0.000889652
ARG1	3.87759	0.000890668
NFKBIA	2.72327	0.000895936
RNF165	-1.88423	0.000917801
ANKRD22	3.1301	0.000921059
CTSE	8.32319	0.000921059
ALDH4A1	1.76294	0.000927453
CENPE	2.10286	0.000927453
PRG4	-1.7877	0.000927453
UBXN6	2.63433	0.000927453
KLF10	2.02235	0.000933803
CARM1	1.54025	0.000938664
COL6A6	-2.46042	0.000962102
ICAM5	2.20277	0.000965493
PTGER3	-3.88562	0.000982965
ZBTB7A	1.08924	0.00100537
PLAA	1.00747	0.00102755
RNF222	-2.3256	0.00102755
CD226	-1.51829	0.0010526
AHSP	5.06139	0.001056
KLF4	1.41344	0.001056
CST7	2.47707	0.00107053
ANGPT1	-1.88346	0.00107439
DOK6	-2.29343	0.00107439
TRMT6	1.74339	0.00109277
ADAM9	1.85557	0.00109356
DHCR7	2.76618	0.00109655
KCNE1B	3.65599	0.0011146
KLF5	2.57601	0.0011146
RAD51AP1	1.29335	0.0011146
ZNF283	-1.08016	0.0011146
ARPP21	-5.02628	0.00112238
ALS2CR12	2.6403	0.00114589
TGM2	2.11306	0.00118613
DDA1	1.09885	0.00121262
F5	2.16105	0.00121262
CDC25A	2.11212	0.00122181
CDKN3	1.64788	0.00124567
ERBB2	-1.1696	0.00124567
COL13A1	-3.15707	0.0012619
SGIP1	6.01047	0.0012619
KLRB1	-1.7606	0.00126415
PRPF40B	-1.95177	0.00126415
RAB19	2.26019	0.00126415
RBM38	1.84944	0.00126415
ROGDI	2.14128	0.00126415
FAT1	4.9547	0.00126495
NECAB1	4.18478	0.00126495
CLSTN3	1.23262	0.0012653
TUBB2A	2.35034	0.0012658
MELK	2.04085	0.00127966
RBP5	1.43471	0.00130375
SEC24A	1.21535	0.00133225
TSPAN7	6.95491	0.00134172
ITGAM	1.84137	0.00135577
LOC105372824	2.48958	0.0013726
NRP1	-2.75516	0.0013726
EZH2	1.27565	0.00138487
MYADM	1.72649	0.00139697
DLC1	2.5733	0.00141157
MYO1B	3.34811	0.00141812
LDHA	2.32457	0.00145509
TRIP13	1.85966	0.00145509
FAM186B	-2.09344	0.00146625
C21orf62	-2.57851	0.00149605
SLC4A1	5.01145	0.00149605
KIFC1	1.83583	0.00149723
TTC25	1.4262	0.00150314
ERG	2.8834	0.00152262
BBOF1	2.77272	0.00152355
MBD2	1.0072	0.00159254
DYRK3	2.93208	0.001597
PQLC1	1.32411	0.00160541
SERINC2	3.15164	0.00165793
SPC25	2.37885	0.00165793
MBNL3	1.9495	0.00168054
SAMD15	2.37397	0.00168054
TRIM64B	-8.11839	0.0017092
ZNF584	-1.12695	0.00173738
NCAPH	1.72463	0.00176735
IGF2BP2	2.26046	0.00181207
GCSAML	-3.32436	0.00181471
TLR5	1.9848	0.00181471
MYH9	1.08421	0.00181655
SGCD	-2.61002	0.00182761
APOA2	2.37521	0.0018327
HIST1H2AH	1.32664	0.00185724
MMP27	6.51459	0.00186655
PFKFB3	2.53297	0.00186655
ADAMTS10	-1.6918	0.0018738
GYG1	2.9197	0.00189736
KANK2	2.45055	0.00190147
ALG10B	-1.03447	0.00192971
BPI	2.95395	0.00196325
TRMU	-1.01813	0.00197175
CD200R1L	-5.39037	0.00198936
SEC14L4	6.70526	0.00198936
CAMSAP3	2.80025	0.00198958
DNAJC6	3.22848	0.00200742
C11orf65	-1.29397	0.00203734
MAPK7	1.03401	0.00203734
RNASE2	2.00506	0.00206361
KLHL15	1.5765	0.00207712
ARHGAP42	2.01551	0.00212357
GMPR	2.41148	0.00213752
ZBED2	-2.08794	0.00215406
DOC2B	3.49564	0.00217447
EIF2AK1	1.18268	0.00217447
BLVRB	2.01804	0.00219228
ANGPT4	-2.1088	0.00220268
ZFP92	1.10968	0.00224196
B3GNT2	1.42775	0.00224462
SWT1	1.99492	0.00226738
SLC25A15	-1.2469	0.00230379
TRPM2	2.38479	0.00230379
IL4	-4.09536	0.00231862
VNN1	2.41857	0.00232348
PARPBP	1.4463	0.00232993
ERLIN1	1.71445	0.00235305
PRSS23	-2.06188	0.00238357
GZF1	1.16678	0.0023878
IVD	-1.01419	0.0023878
KIF1B	1.8835	0.00241015
LYL1	1.60787	0.00241015
RPS6KL1	1.14752	0.00242397
DHRS3	-1.43436	0.00244041
SMIM10	2.23165	0.00251641
ANKRD34B	3.10582	0.00254615
MAN2A2	1.03483	0.0025851
UBB	2.28415	0.00259956
BAG3	1.29806	0.00260019
PGD	2.2247	0.00260019
SPC24	1.7772	0.00260019
STOM	2.34705	0.00260019
GNLY	-1.93506	0.00260434
METRN	-1.44688	0.00260434
MPP1	1.69386	0.00262046
CTSB	1.10371	0.00262378
STAB2	2.57911	0.00263294
GLRX5	2.30757	0.00264879
NCR3	-1.13852	0.00264879
MCM2	1.41316	0.00265984
CTNNAL1	1.44324	0.00266727
DYNLRB1	1.16532	0.00268442
FBN1	2.09312	0.00271283
TACSTD2	3.2969	0.00271283
DGKK	-2.25316	0.00272022
SHROOM4	2.43137	0.00272022
MARCO	2.35533	0.00272338
PSTPIP2	1.84475	0.00272338
KLRF1	-1.84245	0.0027237
NCKAP1	-1.48236	0.00273711
PLK3	2.17119	0.00278522
PDE6H	2.45796	0.00281726
RPS18	-1.32919	0.00281802
C1orf226	3.36789	0.00290436
TARBP1	-1.26115	0.00292804
DEGS2	-2.24898	0.00294756
QSOX1	1.93731	0.00294756
AMOT	-1.3979	0.00296776
RAD23B	1.11818	0.00297056
DCAF12	2.43388	0.00299252
PDZD4	-1.36941	0.00299252
SGMS2	1.79544	0.00299252
TPST1	2.46948	0.00299252
RNF10	1.69739	0.00299715
HEPACAM2	4.52988	0.00300511
STS	1.25099	0.00301214
NTSR1	3.71889	0.00305024
RPL39	-1.48715	0.00305086
MPP5	1.50658	0.00306334
TXNDC5	4.38462	0.00306334
ARL10	-1.2204	0.00310153
HDGF	1.15438	0.00313721
TMOD1	3.00068	0.00313721
VWCE	3.60856	0.00313721
IRS2	1.92127	0.00316304
RGS17	-2.07884	0.00316304
DNASE1L1	1.23392	0.00320543
AP3B2	4.85047	0.00323911
TMEM204	-1.73572	0.00330218
TBC1D22B	1.41611	0.00335933
CHDH	3.33667	0.00336417
ENPP3	-3.44216	0.00336617
INHBA	3.02509	0.00336617
TLE1	2.0515	0.00337063
DUSP13	2.88895	0.00341568
ETS2	1.75182	0.00342193
C5orf30	2.0595	0.00342956
LGALS3	1.21533	0.00342956
MERTK	2.65827	0.00344361
TRIB1	2.16877	0.00347945
EHF	-2.95522	0.00349803
PLK1	1.48263	0.00368582
AKAP12	-2.98848	0.00370076
RANBP9	1.23341	0.00370877
ARVCF	-1.58924	0.00373317
CMKLR1	-1.33207	0.00373317
CYB5R3	1.09102	0.00373317
SEC62	1.18064	0.00373317
KLHDC1	-1.00997	0.00373728
GRHL2	-3.35724	0.00375865
RABGEF1	1.44523	0.00376348
SQLE	1.08388	0.00376994
AP3S2	1.19457	0.00380885
SEMA4F	-1.3648	0.00380885
SPAG5	1.0822	0.00385038
KLF14	6.42817	0.0039414
TEX2	1.67711	0.00396331
AURKB	1.44393	0.00399216
PIM3	1.57615	0.00407189
PNPLA1	2.15631	0.00408889
ABCA13	2.6099	0.00414487
CKMT2	-1.68589	0.00425356
CRACR2B	1.53053	0.00425924
GAS7	1.70963	0.00427228
SPECC1	2.22118	0.00429253
CYP19A1	8.37311	0.00432491
CLEC4D	2.28633	0.0043477
IDI1	1.74541	0.0043477
MAPK6	1.19975	0.0043477
DNAJA4	1.50639	0.00435388
RTN4	1.18471	0.00436482
RARRES1	-2.36068	0.00437296
ESRP2	-1.11716	0.00437972
ARNTL2	1.33398	0.00440002
FAM89A	2.91291	0.00440002
HIST4H4	-1.41067	0.00440002
OPLAH	2.59108	0.00440002
RCVRN	2.26908	0.00440002
MICAL1	1.24332	0.0044075
EBI3	3.20429	0.00440955
SHKBP1	1.45681	0.00443137
GSPT1	2.00705	0.00444599
PAIP2B	-1.41001	0.00444599
TIPARP	1.33009	0.00444599
ZNF420	-1.22159	0.00444599
CD163	3.62068	0.00445693
ABHD17C	1.70679	0.00446597
OAT	1.1269	0.00446597
PLEC	1.27853	0.00447689
LOXL1	2.72918	0.00450849
NECTIN4	-1.73747	0.00450849
RARB	-1.72875	0.00450849
NPRL3	1.90495	0.00457759
WNT10B	-1.67951	0.00457991
ING2	1.17707	0.00464605
IL6	3.55746	0.00464757
ISCA1	1.40454	0.00464757
TRPC5	-1.53491	0.00469584
TUBA4A	1.27566	0.00469584
PSMF1	1.60001	0.00471356
CYGB	1.64104	0.00471604
RTL8A	1.15198	0.00475583
TMEM218	-1.02286	0.00475583
IFT140	-1.04577	0.0048693
JCHAIN	3.79322	0.0048693
C3AR1	1.77645	0.00489338
NQO2	1.57887	0.00490103
CTAGE9	-3.23579	0.00499197
AGFG1	1.74042	0.00499569
COL10A1	-1.18148	0.00499569
EXO1	1.56541	0.00499569
TRIM10	4.18268	0.00499569
ENDOU	-1.90479	0.00501741
VSIG10L	1.71406	0.00502889
UGCG	2.03356	0.0050293
ZC3H12A	1.80025	0.00503047
CLEC5A	2.33697	0.00506977
SPTB	1.9882	0.00517368
ANK1	2.53389	0.00534084
FCAR	1.94244	0.00537123
KLHL3	-1.42268	0.00537123
NCAPG	1.65986	0.00541147
RNASE1	3.3505	0.00550461
EXOSC4	1.67506	0.00554265
GPR37L1	1.62899	0.00554265
TP53I3	1.89485	0.00554265
ACSL3	1.152	0.00558939
ACTR5	-1.06037	0.00558939
USP12	1.68588	0.00560986
AMDHD2	1.26409	0.00564365
ZBTB46	-1.13625	0.00564365
ZNF517	-1.06769	0.00564365
ZNF626	-1.30664	0.00564365
SPON1	-1.31214	0.00569771
MLLT1	1.41326	0.00571018
CH25H	5.32109	0.00581407
ACVR1B	1.54317	0.0058904
RPS14	-1.23813	0.0058904
BRIP1	1.36354	0.00593409
CISD2	1.31961	0.00595503
HIST1H3G	1.76629	0.00595503
SLC6A9	3.3589	0.00599256
LYSMD2	-1.55292	0.00603008
SLC13A4	-1.40703	0.00604494
VRK1	1.3191	0.0061211
ZNF608	3.71595	0.00617423
FAM43A	-1.41166	0.00617724
HIST1H2AM	1.23249	0.00621346
CTSD	1.71603	0.00623554
PLEKHA1	-1.15945	0.00623554
ENPEP	-3.89279	0.00630524
SFRP2	3.97195	0.00639089
GBA	1.85572	0.00643258
HIF1A	1.60132	0.00646028
WDR62	1.27064	0.00648168
FAM151B	1.65051	0.00649032
ALOX15B	3.41098	0.00651441
RASGEF1A	1.28537	0.00651441
CABP5	-2.25762	0.00663432
LOC107987044	1.7939	0.00665831
SMPDL3A	3.41174	0.00665831
CDC25C	1.30344	0.00670033
SAPCD2	1.16488	0.00671746
HS3ST3A1	3.74503	0.0067569
SH3PXD2B	2.31443	0.00684331
TBX6	1.398	0.0068763
IFIT1B	4.14748	0.00688597
CBX4	1.11149	0.00689229
FAM209B	1.70613	0.00689229
SELPLG	1.17731	0.00689229
CUX1	1.17405	0.00693026
GPR22	-1.04809	0.00693314
SDC2	-2.70136	0.00693314
PCLAF	1.6701	0.00696085
CNGA4	2.04399	0.0070647
FAM104A	1.37072	0.0070647
LCNL1	-3.57906	0.0070647
ZNF773	-1.10325	0.0070775
TP53I11	1.84909	0.0071048
USP6NL	1.15012	0.00717194
ABCB1	-1.59304	0.0071721
C1QC	3.14388	0.0071721
DACT3	2.92239	0.00719802
ICAM2	-1.00489	0.00720768
OR2A4	-4.44508	0.00725544
PPBP	-2.28473	0.00730229
UPP2	3.67651	0.0073554
ANOS1	3.35327	0.00735632
MXRA8	-2.15266	0.00744159
RPL36	-1.09382	0.00744198
ZNF573	-1.19494	0.00746788
KL	2.93285	0.00752319
TCN2	1.74474	0.00752319
SERTAD2	1.45221	0.00754323
SPRED1	-1.26431	0.00754323
MUC1	2.14648	0.00756761
MROH6	2.43047	0.00763256
TRIM58	2.38197	0.00769029
CCDC39	-1.27924	0.00773024
LOC107987254	1.35387	0.00773243
MCOLN3	-1.4519	0.00773243
RD3L	3.34076	0.00775612
CDC6	1.2886	0.00778377
CDC27	1.037	0.00780074
TMEM183B	1.15539	0.00781519
PLCE1	-1.7431	0.00790695
KIAA1324L	-1.75219	0.00792283
ADM5	-1.37213	0.00798016
SCN5A	3.73518	0.00801846
ZNF671	-1.04053	0.00801846
NMUR1	-1.8022	0.00808328
PKM	1.53911	0.00808328
PNPLA2	1.11859	0.00808328
PRTN3	2.89915	0.00808328
RPL35A	-1.19152	0.00808328
SEMA6B	2.31404	0.00808328
C5orf34	-1.09061	0.00811552
DNAJB4	1.07475	0.00811552
HDC	-3.42794	0.00815169
ZNF226	-1.16182	0.00815169
DCLK2	-1.58498	0.0083061
MCM4	1.25085	0.008332
OXTR	-2.1321	0.00836335
DPY19L4	-1.10028	0.00837175
TOMM40L	1.38773	0.00837175
MT1F	1.47622	0.00837244
PPP2R3A	-1.10659	0.0084693
ZBTB43	1.0665	0.0084693
ZNF709	-1.07166	0.00847176
TMED8	1.40863	0.00848282
AGAP1	-1.43089	0.00850847
ENPP5	-1.48384	0.00852799
PADI4	2.056	0.00861171
CYP51A1	1.25626	0.00861567
CHIC1	-1.08496	0.00868993
CTSF	-1.18852	0.00885935
SLC10A1	-1.573	0.00885935
METTL9	1.73921	0.00891059
NAIP	1.93992	0.00892012
STRN3	1.08432	0.00892012
ANXA5	1.05662	0.00892198
C16orf71	-1.66501	0.00892198
CP	-1.652	0.00893625
HBQ1	4.6866	0.00897985
METTL7B	6.08579	0.00901819
NCKAP5	-4.20852	0.00901819
RPS21	-1.17252	0.00901819
ZACN	-1.40391	0.00901819
GAPDH	1.49732	0.00901886
LOC105371448	-1.26651	0.00904357
ROBO4	-3.87732	0.00906191
CCDC200	-1.07826	0.00909402
B3GNT4	1.43119	0.00930899
FAM178B	-3.85619	0.00930948
GPRC5D	2.96233	0.00930948
F8A1	1.49931	0.00934025
CREB3L3	3.69475	0.00935254
EMILIN2	1.54401	0.00935254
GPR174	-1.31241	0.00935254
BCDIN3D	-1.16757	0.00936781
SRGAP1	1.23248	0.00936781
CAMKK2	1.19853	0.00939821
2020-03-01	1.92255	0.00939821
CCNI2	-1.59251	0.00947046
MS4A2	-3.43025	0.0094722
HBG1	5.5107	0.00957181
KAT2B	1.06007	0.00957181
HBM	6.44701	0.00959679
NET1	1.29118	0.00959679
CXCL2	2.84178	0.00961735
LARP1B	1.34272	0.00963212
CD63	1.28975	0.00965166
COLQ	-1.37304	0.00980922
LIPF	4.07888	0.00982643
LOC100130520	-2.08481	0.00982643
BCL2L15	1.71234	0.00986057
PHLDB2	-1.41239	0.00986057
PRR5L	-1.63789	0.00986057
ZNF549	-1.16169	0.00986057
ERICH3	2.95106	0.00986756
TBC1D8	2.08485	0.00986756
TNFAIP8L3	5.55959	0.00986756
FAM160A2	1.23627	0.00987129
SRPK1	1.60866	0.0100484
NDRG2	-1.09343	0.0101003
PTGR1	2.90332	0.0101003
CYSTM1	3.1155	0.01011
RAC2	1.17828	0.0101756
IL1R1	2.45815	0.0101939
EREG	2.69307	0.0102189
NUF2	1.30425	0.0103043
PTBP2	1.00578	0.0103068
NDST2	1.15943	0.0103665
ASPH	2.22875	0.0105169
RASSF1	-1.14875	0.0105169
ZDHHC20	1.5431	0.0105235
ZNF530	-1.15514	0.0105446
SLC26A6	1.28874	0.010568
IFITM10	1.82336	0.010573
ANKRD55	2.26564	0.0105914
LEFTY1	-2.80654	0.0105914
RPS29	-1.00669	0.0105914
VIPR2	-2.15086	0.0105914
HIST2H2AA4	-1.85263	0.0106427
HCFC1R1	1.37427	0.0106681
TIMP4	5.49822	0.0106681
TNFRSF18	-1.58833	0.0106693
KIF23	1.35663	0.010671
ABCC11	1.23003	0.010685
SLC26A1	-1.43972	0.0108472
DEPDC1B	1.50884	0.0108632
PDZK1IP1	4.02482	0.0108632
TYMS	1.65908	0.0108632
ZNF287	-1.24505	0.0108632
LOC283710	1.24462	0.0108706
NTN4	-2.81432	0.0109315
PCOLCE2	5.45164	0.0109493
CDCA5	1.55231	0.0110501
JPH3	-1.75323	0.0110501
PLCD3	1.13857	0.0110501
GALNT2	1.88302	0.0112755
LRRC70	2.02071	0.0113434
HIST1H2AG	1.11212	0.0113971
ATP2C2	2.47522	0.011545
NR4A2	1.80482	0.011545
PLIN3	1.18391	0.011545
TMEM8B	-1.54264	0.011545
ZNF296	1.15397	0.011545
HIST1H1E	1.06231	0.0116051
SYN2	2.59477	0.0116246
DRAM1	1.31277	0.0116546
CCR6	-1.54199	0.0116885
GPR157	-1.26082	0.0118562
LPL	2.0551	0.0118909
IKZF2	-1.452	0.0120744
ABLIM1	-1.08573	0.0121672
MYZAP	-3.67024	0.0122379
EXT1	1.45453	0.0122647
HIST1H3F	1.63374	0.0122713
MZB1	2.50865	0.0125291
SHBG	1.69456	0.0125291
SRP14	1.07658	0.0125467
NACC1	1.043	0.0126217
SLC5A3	-1.14648	0.0126621
LRRC46	-1.39035	0.0126727
ICAM4	1.99476	0.0127331
DCUN1D1	1.14102	0.0127533
ICAM1	2.12032	0.0128763
RIMS2	4.02082	0.0128938
ELOVL4	-1.96013	0.0129238
ATP10A	-1.07365	0.0132063
CHIT1	3.37331	0.0132063
ZFP36	1.77845	0.0132595
MVD	1.03711	0.013301
MACC1	1.31088	0.0133286
UBAP1L	-1.30604	0.0133725
CXADR	1.32492	0.0134921
DYNC2H1	-1.27529	0.0135597
NSG1	-1.73563	0.0135969
AKIRIN2	1.12294	0.0136259
TMTC1	2.56073	0.0136921
ADCY3	2.06057	0.0138579
IRGQ	1.27792	0.013907
SLC6A8	1.94614	0.0139244
STAT4	-1.05195	0.0139851
WFDC3	-2.39099	0.0139851
EME1	1.1505	0.0140463
ZNF780B	-1.05643	0.0140617
EGLN3	-1.80838	0.0141841
C3orf18	-1.08063	0.0142495
EID3	1.37433	0.0142495
JAG1	1.23128	0.0142495
PYCR3	-1.47576	0.0142672
TCN1	2.4379	0.0142785
MMP9	3.88952	0.0142982
ENTPD7	2.00623	0.0143238
MISP3	1.4905	0.0143861
ZNF354C	-1.09034	0.0144482
SKA3	1.89846	0.0145908
DPY19L2	-1.52331	0.0146808
JDP2	1.29573	0.0147716
NME4	1.38571	0.0147716
PTCH1	-1.39062	0.0147716
SPINK2	-3.85128	0.0147716
SARDH	-1.32645	0.0147993
IER3	2.35105	0.0148088
MRC2	2.75434	0.0149763
CDCA7L	1.64289	0.0149941
GPT	-1.61311	0.0150236
FAM3D	-4.1827	0.0150281
DDIAS	1.6266	0.0150611
ZNF559	-1.14137	0.0151559
FOXO3	1.25858	0.0151737
GYS1	1.04573	0.0151737
LIPM	3.35174	0.0151836
CROT	-1.06185	0.0151987
CRYBB3	-4.37308	0.0151987
MTMR8	-1.11169	0.0152061
2020-03-08	1.49502	0.0153125
RIN3	1.11219	0.0154429
GOLGA6L9	-1.39538	0.0154793
BAIAP2L1	1.57698	0.0155228
LRRN3	-2.12754	0.0155931
TOR4A	1.12611	0.0156088
PLIN1	-2.53674	0.0156747
SLC38A5	1.44345	0.0156747
RAB7A	1.13828	0.0158347
STK17B	1.00681	0.0158358
CHCHD10	1.01199	0.0158816
LOC107987285	2.99211	0.0158918
STXBP1	-1.43063	0.0158918
DIAPH2	1.08546	0.0159263
TSEN54	-1.102	0.0159263
KRT1	4.38569	0.0159479
HBB	5.00445	0.0159522
ZNF215	2.6208	0.0159522
CEBPZOS	1.07561	0.0159798
MCOLN1	1.14135	0.0161165
RALGAPA2	1.49226	0.0161733
KLHDC7A	-5.32044	0.0161848
EPAS1	1.86838	0.0161859
ZNF441	-1.11413	0.0163225
CCNK	1.19395	0.0163687
CHST13	1.30464	0.0163687
DDAH2	1.46506	0.0163687
SPTY2D1OS	1.47985	0.0163687
U2AF1L5	2.27831	0.0163915
GPR180	-1.05441	0.0163942
LRRC75B	1.14208	0.0164541
MTF1	1.26161	0.0164541
RHOF	1.00234	0.0164541
CCDC89	-2.53062	0.0164807
EBF4	-1.73144	0.0166247
BTNL3	8.12647	0.016689
GUCD1	1.08932	0.0167293
ZDHHC15	-1.46263	0.0168287
SLC22A14	2.20125	0.0168573
ZBTB9	-1.29307	0.0168573
DNAAF1	1.83413	0.0168712
CD160	-1.44091	0.0168754
CDO1	2.52108	0.0168754
JMJD4	-1.38154	0.0168899
ALAS2	4.00478	0.0169011
KITLG	-2.21155	0.0170087
SCN7A	-4.17598	0.017018
ZDHHC3	1.03401	0.0170329
TAS2R19	-2.07009	0.0170609
RPL37A	-1.07137	0.0171335
WDR89	-1.06203	0.0171335
CLINT1	1.2842	0.0171959
PRKCG	2.45088	0.0172311
C1orf74	-1.51389	0.0172341
CPA3	-3.61907	0.0172341
MEF2A	1.22236	0.0172341
PTMS	1.32165	0.0172473
CENPM	1.54461	0.0172481
AURKA	1.43383	0.017352
ALOX5AP	1.89574	0.0173719
GPRIN1	1.44313	0.0173719
KIAA1147	-1.03363	0.017401
CERKL	-2.30607	0.0174039
ZNF419	-1.21078	0.0175025
BTBD17	-4.23073	0.0175756
ZNF568	-1.1088	0.0176091
WASF3	-1.74183	0.0176611
CAVIN2	-1.79186	0.0176975
CDHR2	2.69839	0.0176979
ECT2L	-1.25234	0.0176979
ZNF17	-1.05743	0.0177489
ANK2	3.50509	0.0179911
TRIM16L	-1.34872	0.0179919
ASCC2	1.43652	0.0180318
SYCP2	1.59427	0.0180318
PXK	1.13039	0.0180649
IL17RA	1.2642	0.0181622
ZNF519	-1.03773	0.018164
SLC9B1	-1.15595	0.0182279
GPR146	2.13425	0.0183689
C4orf3	1.17429	0.0183809
TEF	-1.12794	0.0183809
CTH	1.65813	0.0184471
TXNDC11	1.0181	0.0184471
ACO1	-1.44933	0.0186395
ZYX	1.31277	0.0187475
RELN	5.08348	0.0188108
MS4A4A	3.45149	0.0188312
RPL9	-1.29998	0.0189309
ZNF554	-1.14293	0.0189513
RORC	-1.91942	0.0189646
NFKBID	1.8973	0.0189663
ATP8B4	1.27149	0.0190325
ITPRIP	1.31909	0.0190325
PIM1	1.1284	0.0190557
ANKRD1	-4.00697	0.0191272
CCND3	1.14608	0.0191272
ZFP30	-1.29814	0.0191272
DUOX1	-1.30976	0.0192365
GPR160	1.64486	0.0192678
ITIH2	-1.58966	0.0192874
LOC107985971	-1.38799	0.0192874
MAFA	4.3241	0.0192874
PDLIM4	1.75227	0.0192874
STOX2	2.45125	0.0192874
PTPRG	2.74681	0.0194495
MRC1	2.17384	0.0194545
C8orf88	1.85303	0.0195686
IL18RAP	1.96005	0.0196046
SEMA4C	-1.21027	0.0196933
CORO2A	1.41866	0.0197119
ID3	-1.45253	0.0197119
JUND	1.22626	0.0197119
TAS2R4	-2.52931	0.0197119
KIF26B	-1.56279	0.0197579
NPR2	-1.44221	0.0198073
CMTM1	1.53254	0.0199846
SLC9A8	1.22194	0.0200639
ORM1	1.90401	0.020129
APBB2	2.24974	0.0201924
APOBR	1.27066	0.0201924
CDYL	1.44509	0.0201924
FOXN2	1.06844	0.0201924
LGR6	-1.57718	0.0201924
SRM	1.08995	0.0201924
SEMA3B	2.04204	0.0201928
CARNS1	-1.33436	0.0202246
ZFP14	-1.08637	0.0202246
LOC107986351	2.55604	0.020252
C5orf66	1.01467	0.0205107
CEACAM6	2.21767	0.0205107
CFL1	1.18591	0.0205107
FSTL4	3.09149	0.0205107
OPTN	1.79256	0.0205107
RGL4	1.5234	0.0205107
PPFIA4	-1.8431	0.0205182
FLT4	-1.81071	0.020519
BEND2	-1.58107	0.0206178
GALNTL6	3.48776	0.0206179
LOC105370691	3.63928	0.0206179
PALLD	-1.09182	0.0207201
KIAA0930	1.34705	0.0207367
ITGA2	-1.07056	0.0207727
CHRNA2	1.18654	0.0209619
CACNA2D3	-2.25585	0.0209649
KIF2C	1.17413	0.0209649
TXN	1.13977	0.0209649
ZNF607	-1.1813	0.0209649
COL7A1	1.30775	0.0210842
TDRKH	-1.06789	0.0210842
MOCS1	2.21925	0.0211175
OPHN1	-1.07869	0.0211645
FAM72A	1.3594	0.0211883
HEATR4	-1.28963	0.0211883
LBH	-1.03762	0.0211883
PTPN21	-3.25565	0.0211883
FCER1A	-3.40932	0.0212738
LDHAL6A	-1.17624	0.021385
TMEM14A	-1.55249	0.021411
HIST1H4B	-1.42492	0.0214713
HBEGF	1.90093	0.0215442
NFKBIB	1.03798	0.0215442
NETO1	2.26331	0.0215615
SOX13	-1.39803	0.0216375
LCN8	5.29818	0.0216791
C1orf146	-2.65061	0.0217529
INSR	1.18974	0.0219233
RTP4	-1.35827	0.0219233
ELL3	1.11752	0.0219844
ZIK1	-1.09134	0.0221322
ADGRB2	-2.126	0.0221357
ATP11B	1.39875	0.0221357
HBD	3.91758	0.0221702
RPIA	1.58224	0.0221972
AQP1	2.77281	0.0222678
CEBPD	1.15177	0.0222678
NEDD4	1.62273	0.0222678
PLTP	1.34159	0.0222678
ZNF547	-1.6396	0.0222678
TBCEL	1.73731	0.0224143
MFSD4A	-1.2997	0.0224384
ATP1B2	4.05177	0.0225251
POR	1.46311	0.0226179
CAPG	1.55597	0.0226855
IL21	3.78996	0.0226855
RHEBL1	-1.21045	0.0226855
SYNE1	1.47572	0.0226855
TOMM7	-1.39038	0.0227471
CD247	-1.15733	0.022779
PPFIBP1	-1.06678	0.0227901
FAM117A	1.24333	0.0227976
FBXO6	1.07169	0.0228853
IL4R	1.50564	0.0228853
MT1E	-2.27504	0.0228968
SLC36A1	1.24198	0.0230006
LINC01835	-4.55869	0.0230357
SBSPON	-1.3777	0.0230852
CDC42BPG	1.21372	0.0231422
WIPI1	1.08971	0.0231422
ALCAM	1.43167	0.0232387
SPATA2	1.02667	0.0232387
NUCB1	1.00909	0.0232402
CD55	1.33565	0.0232905
FBXO9	1.03312	0.0232905
SLC1A5	1.01085	0.0233873
CENPW	1.08818	0.0234029
CCIN	1.41999	0.0234119
RDM1	-2.38824	0.0234769
IL1R2	3.61176	0.0235462
SH2D1B	-1.33922	0.0237913
TST	-1.23492	0.0237913
RRP12	1.1578	0.0238217
ZNF696	-1.21945	0.0239267
FAXDC2	1.72444	0.0240527
GNG5	1.01963	0.0241108
NDN	-3.43207	0.0241421
PLA2G4B	-2.10092	0.0242578
B3GNT5	1.62359	0.0242961
LOC105375938	1.6267	0.0242961
C2orf16	-1.14245	0.0244144
PLBD1	1.52832	0.0244517
PCGF2	-1.62485	0.0245816
TSPAN5	1.97161	0.0245816
PPARGC1A	-3.41424	0.0247502
ZNF416	-1.26793	0.0247502
CD1C	-1.25375	0.0247504
COL9A2	1.35045	0.0248219
ZFP82	-1.14912	0.0249108
ENO2	-1.1943	0.0250539
ZNF502	-1.17432	0.0250743
TOM1	1.05735	0.0251465
PKP2	1.97304	0.0252152
ARHGEF37	1.60714	0.025224
HPN	2.87628	0.0252427
CDC14C	-2.83355	0.0253306
LMTK3	-1.07525	0.0254181
LILRA5	1.77306	0.0254217
DYSF	2.12845	0.0254362
OSGEPL1	-1.02088	0.0257097
LSMEM2	1.84799	0.0257256
UBALD2	1.27831	0.0257256
CCDC173	1.78292	0.0259831
GPA33	-1.23488	0.0260381
KLC3	3.78776	0.0260381
ERBB3	-1.85026	0.0260706
IRAK2	1.07073	0.0260706
ZNF469	-1.07446	0.0260706
ARL13A	-1.48219	0.0261856
PRSS2	-2.2703	0.0262335
TMCO3	1.16547	0.0262381
SEMA3A	-2.10366	0.0265897
ARHGDIB	1.0071	0.0265927
BAG1	1.29546	0.0266
MSL3	1.1649	0.0266136
GNAO1	-1.05189	0.0267042
SFXN2	-1.04977	0.0268581
XK	1.89311	0.0268581
FKBP9	1.48142	0.0272144
LONRF3	1.35501	0.027258
PTPN14	-1.48653	0.0272773
THEGL	5.40135	0.0272773
SLC37A3	1.36884	0.0273645
AKAP5	-1.3022	0.0273802
MMP28	-2.4427	0.027401
LIFR	3.65209	0.0274162
ADAMTS5	-2.3989	0.0274725
CA13	-1.10475	0.0275021
STEAP3	1.52117	0.0275021
UBAP1	1.19834	0.0275021
OLFML2A	1.61376	0.0275381
ZNF528	-1.05673	0.0276089
TRAK2	1.06909	0.0276571
TAS2R3	-2.61196	0.0277554
CENPA	1.34795	0.0278902
ARMC3	-1.90178	0.0280362
LOC100134391	-2.81611	0.0280951
ACTL7A	-3.15506	0.0282502
SIL1	1.25778	0.0285244
CCL20	3.12481	0.0285433
CEP126	-1.27778	0.0286726
APOL4	2.56391	0.0288298
HYDIN	-4.05883	0.0289684
S100A9	1.8122	0.0290956
UBE2J1	1.22779	0.0291488
ADGRD1	-1.90345	0.0291708
ARHGAP11A	1.04896	0.0291708
TAFA1	-1.47453	0.0291966
KLHL33	-2.05188	0.0293416
DEPDC7	-2.10207	0.0294511
LOC107986876	1.53598	0.0295061
PODN	-1.74376	0.0297265
SIRPB1	1.18928	0.0299349
HOXB3	-1.22062	0.0299413
RASIP1	-3.30941	0.0299554
ANXA3	2.86229	0.0299911
CD44	1.23471	0.030119
TMEM52B	2.2291	0.0301285
MTUS2	-1.56422	0.0301384
2020-09-12	3.69294	0.0301384
BIK	1.61532	0.030247
ZNF681	-1.29297	0.030247
TAS2R39	2.95543	0.030269
ALOX5	1.48748	0.0303379
PASK	-1.15812	0.0305845
VASH2	-1.47777	0.0305938
MARCKS	1.23258	0.0306404
HBG2	4.49332	0.0306543
FRK	2.54605	0.0306827
ZNF865	1.05468	0.0306913
UBALD1	1.1131	0.0307549
KLHL10	-1.86892	0.0310372
AMIGO1	-1.21822	0.0310976
JMJD6	1.04881	0.0311441
NT5DC2	1.42301	0.0311968
P3H2	-2.39467	0.0311968
ANGPTL3	-1.46924	0.0312674
ZNF248	-1.00699	0.0313223
FN1	2.90511	0.0314877
ANKRD33B	1.40338	0.0315377
IGFBP3	-1.37398	0.0315377
CD83	2.08223	0.0316127
INCA1	2.96411	0.0316127
MFAP3L	-1.401	0.0316127
OSBP2	2.23525	0.0316127
SLC51A	2.28368	0.0316127
S100A11	1.47446	0.0316159
UBE2H	1.29106	0.0316159
UPB1	1.89351	0.0316159
CPNE5	1.77	0.0317111
SEMA4A	1.39385	0.0317408
PDE2A	1.31165	0.0320135
SELENBP1	3.93984	0.0322665
CDC42EP3	1.13947	0.032395
MOSPD3	1.13207	0.032395
KLHL2	1.65972	0.0324581
SLC2A3	1.84513	0.0324642
GUK1	1.47262	0.0324751
RORA	-1.22392	0.0324751
TMEM132D	2.04675	0.0326666
C9orf78	1.11152	0.0327019
RCAN1	1.1442	0.0327019
NCALD	-1.18251	0.0330133
C9orf24	-1.16996	0.0330282
IL23R	-2.31363	0.033087
EVI2B	1.12801	0.0332252
PLEK2	2.10431	0.0333269
RGMA	2.55259	0.0333656
KLRD1	-1.27961	0.0334617
GADD45G	1.9381	0.0335042
C10orf82	-4.06831	0.0335404
TBC1D3L	1.79031	0.0335684
PDE6C	-1.9795	0.0338
TXNDC8	4.14654	0.0338
SNRPN	-1.14043	0.0338252
AJAP1	-2.57093	0.0340133
LAMA2	-1.21905	0.0340276
TXK	-1.02639	0.0340276
TMEM54	4.29068	0.0341228
H1FX	1.14615	0.0341444
ABCD2	-1.2863	0.0344825
PHTF1	1.18784	0.0344914
C11orf16	-2.89524	0.0345457
CXCR5	-1.1749	0.0345529
DZIP1L	1.80276	0.0350014
TSC22D3	1.08051	0.0350014
GRN	1.03138	0.03509
ADGB	1.91555	0.0352873
NT5DC3	1.24501	0.0352903
PEX11A	-1.41504	0.0352903
C6orf201	-1.61515	0.0353219
UBE3D	-1.05152	0.035393
THSD7A	-2.57231	0.0356666
KCNN3	2.23433	0.0357576
MGRN1	1.02503	0.0357576
TEPP	1.40663	0.0357785
CHCHD6	-1.05094	0.0357841
BMX	3.16664	0.0358496
SNED1	-1.27041	0.0359906
OSCAR	1.37819	0.0360595
NAALADL2	-2.14902	0.0361097
KRT18	-1.77036	0.036125
SNURF	-2.90032	0.0363947
B4GALT4	1.26652	0.0364301
IRF2BPL	1.06243	0.0364433
NINL	-1.72956	0.0364838
CDC14B	-1.18861	0.0366216
TARM1	2.38192	0.0366216
LOC101929895	-1.06147	0.0366441
HOXC5	-3.67403	0.0367899
GLB1L2	-1.77332	0.0369127
GNG11	-2.09149	0.0369698
SPINK8	1.89141	0.037104
HGF	2.0825	0.0374393
GM2A	1.72047	0.0374913
LOC107986217	-3.0374	0.0374978
HAGH	1.57881	0.0375491
FLNB	1.57219	0.0375531
CDHR1	-1.34605	0.0375658
ARL6	-1.11856	0.0376767
MATK	-1.34349	0.0377239
ZNF334	-2.28424	0.0379685
KLRC1	-1.58764	0.0379923
LRP2	4.29641	0.0380253
CSGALNACT1	1.3529	0.0381485
MKRN1	1.21618	0.0381671
CCDC180	-1.75816	0.0381791
LOC101928841	2.52815	0.0382241
TSPO	1.57735	0.0382241
SLC52A3	4.61402	0.0382338
SMIM1	1.93634	0.0382338
PLSCR3	2.93456	0.0382794
HEG1	-1.00848	0.0384412
PTPN4	-1.03447	0.0384412
TTC34	-1.14815	0.0384447
GPM6B	-1.11494	0.0384751
MAP2K3	1.08654	0.0384751
AREG	2.68424	0.0384845
MORN4	-1.74999	0.0384845
ATP9A	2.64281	0.0385143
HTRA3	2.91288	0.0386794
SOS2	1.11522	0.0386893
RNF11	1.00631	0.0387552
ST6GALNAC4	1.51008	0.0387552
BHLHA15	2.17796	0.0390426
NR1I3	1.66191	0.0390426
BAZ1A	1.16785	0.039323
ACVR2A	-1.03316	0.0393858
SPATA21	1.06285	0.0397268
GRAP2	-1.04971	0.0397375
HPGD	2.62472	0.0397375
ADORA2A	1.9968	0.0397927
TARP	-1.18717	0.0397999
DYRK2	-1.00514	0.0400855
EMP1	1.65835	0.0400855
HSPE1	-1.22801	0.0400855
LOC107984314	-1.35327	0.0400855
MMP19	2.20268	0.0400855
MOG	-4.68989	0.0400855
TMEM42	-1.08472	0.0400855
POLE2	1.54659	0.0404037
ST8SIA6	-1.44899	0.0404284
TNK1	-1.39666	0.040525
TRIM55	1.55824	0.0405528
ARID5B	1.09578	0.0405556
DTX4	-1.2062	0.0405556
OSBPL9	1.01668	0.0405556
SEZ6L	-2.3128	0.0405881
TNFSF15	-1.67507	0.0407033
CLDN5	-1.90558	0.0408126
ALK	-1.2133	0.0408789
MYOT	-1.28482	0.0410827
HSPA1A	1.58531	0.0410966
PFN1	1.09115	0.0411842
CR1	1.70821	0.0412042
SLC34A3	-2.21288	0.0413323
CENPI	1.35989	0.0415325
IGSF9	1.73643	0.0415872
RAB27B	-1.37687	0.041634
C4orf45	2.64621	0.0418629
SLC24A5	-3.09779	0.0419964
F12	1.21045	0.0421596
CD200R1	-1.15746	0.0422706
PCNX2	-1.01753	0.0422706
MAP3K7CL	-1.3698	0.0423473
PRH2	-1.5796	0.0424412
RMI2	1.54704	0.042564
PRUNE2	1.32989	0.0426324
C2orf88	-1.01422	0.0426786
ARHGEF35	1.10705	0.0427344
H1F0	1.11918	0.0427344
SFXN5	1.06842	0.0427344
NTRK1	-1.65559	0.0427547
RIMBP3B	-2.61649	0.0427736
PPDPF	1.27071	0.0428457
CYB561	-1.06998	0.0430827
NR5A2	3.65183	0.0430827
SLC1A7	-2.06998	0.0430931
GSDME	-1.45824	0.0431799
OR2W3	2.03814	0.0431799
STK33	1.14532	0.0431799
ADAM32	1.61988	0.0431906
FKBP8	1.48791	0.0431906
ACER3	1.52203	0.0435241
ZNF491	-1.17741	0.0435264
MCF2L	-1.44577	0.043633
ANO10	1.14483	0.0437483
VPS9D1	1.10631	0.0437483
MLNR	2.3217	0.0439087
PRL	4.85101	0.0439419
SPRY2	1.69196	0.0439607
ITGA8	4.14706	0.0441102
PDZD9	-1.1093	0.0442034
DST	-1.32503	0.044353
RBM11	1.28933	0.0443768
C13orf46	-1.34025	0.044505
CRISP3	1.96871	0.0446885
LRRC2	2.9571	0.044696
MSRA	1.18979	0.0448813
KIF20B	1.2436	0.0449427
2020-03-03	1.29608	0.0449546
CARD6	1.17765	0.0450108
CDA	1.51825	0.0450589
C2orf27A	-1.36071	0.0452885
PTGDR	-1.36782	0.0452885
HK2	1.00483	0.0453393
ZNF550	-1.05018	0.0456019
DPY19L3	1.41555	0.0456769
PRRT4	2.21837	0.0457249
CNR1	1.69178	0.0457973
CDHR3	-1.13411	0.0458587
PTTG1	1.02916	0.0458587
GLI3	-2.1395	0.0459056
ABCB5	4.98666	0.0460325
EPB41	1.39347	0.0460325
TLE2	-1.12444	0.0461231
PRG3	5.14361	0.0463923
TMEM120B	1.04903	0.0464483
BSG	1.22796	0.0465902
GXYLT2	2.06655	0.0466244
UBAP2	1.03197	0.0468068
NRXN3	4.85316	0.0468444
CPEB4	1.18178	0.0469132
KCNJ10	-2.41363	0.047106
LRRN1	2.58491	0.0471138
ADAM20	-1.04169	0.0472116
DCDC1	-3.28353	0.0472116
ACVR2B	-1.0549	0.0472684
SLC27A2	1.58071	0.0476099
ELANE	2.63209	0.0477454
LTF	2.63869	0.0477454
SERPINA10	-3.05515	0.0477454
TG	1.45284	0.0477454
ADAMTS1	-1.55598	0.0478457
HIST1H2BH	1.00688	0.0478457
STX11	1.01878	0.0478457
CTNNA2	-4.21756	0.0478791
MMP11	-1.29099	0.0479748
NFKBIE	1.58339	0.0479748
ZNF540	-1.26009	0.0479748
FBXO15	-1.36321	0.0479997
P3H3	-1.75511	0.0480856
HYKK	-1.61979	0.0481062
LEXM	-1.54525	0.0482013
FLOT2	1.30048	0.0483439
GRAMD1A	1.05395	0.0483439
TAF4B	1.33125	0.0483439
RTKN	-1.42583	0.0484672
BCORL1	1.18209	0.0485101
OLR1	2.01246	0.0485101
OR10G2	-3.12104	0.0485101
RAB27A	1.12999	0.0485101
ZNF365	-1.15739	0.0485101
PLAC8	1.74669	0.0485116
FCGBP	-1.61961	0.048545
USH2A	-2.79881	0.048545
SLC29A2	-1.20919	0.0485967
GRM3	-2.75055	0.0486614
IQCH	-1.30789	0.0491418
SEL1L3	1.06957	0.0491752
BCL2A1	1.64091	0.0494966
SMIM32	-3.08078	0.0495999

## Sheet: S2C
Table S2C. DEGs comparing severe cases to moderate cases.
Symbol	log2FC	q-value
CD177	10.2748	1.97099e-12
CA1	7.9463	6.00255e-12
GRB10	4.22877	1.57881e-11
RAB3IL1	6.40075	1.57881e-11
SPTA1	5.46708	1.78385e-11
CR1L	5.49532	1.18898e-10
SPTB	3.56073	3.39872e-10
KEL	4.71889	5.73754e-10
EPB42	4.66689	6.62764e-10
AHSP	8.13219	1.69001e-09
SPATC1	4.26489	1.69001e-09
TMC5	5.03946	1.69001e-09
IFIT1B	7.37089	2.47402e-09
XK	3.94431	2.9726e-09
DAAM2	6.16432	4.25247e-09
RUNDC3A	4.87916	1.01932e-08
SOX6	6.41322	1.01932e-08
ZFP37	-2.13462	1.87665e-08
BSND	4.54205	2.14324e-08
ECHDC3	2.73766	2.14324e-08
TRIM58	3.99519	2.14324e-08
CACNA2D2	-1.78767	2.18869e-08
OSBP2	4.53753	2.23227e-08
GPR84	4.29763	2.38071e-08
RBP5	2.03576	2.66657e-08
GMPR	3.55187	2.76256e-08
RHAG	6.08775	2.93251e-08
GYPA	7.00541	4.95006e-08
TMCC2	3.84281	4.95006e-08
KLF1	5.13238	5.57527e-08
MFSD14B	1.52085	5.57527e-08
MAN2A2	1.50779	6.2901e-08
CC2D2B	1.77123	7.05762e-08
EXOSC6	-1.42832	9.10309e-08
KCNE1	3.26462	9.11333e-08
PDZD4	-2.00053	9.13499e-08
IL1RL2	5.21834	9.94481e-08
C11orf42	2.8288	1.24118e-07
HBA1	7.65348	1.26881e-07
PQLC1	1.81191	1.46387e-07
DOK7	2.03565	1.85054e-07
SNCA	5.76151	1.97088e-07
ALAS2	6.79198	3.15373e-07
SIRPB1	2.19478	3.15373e-07
SLC4A1	6.68871	3.15373e-07
PFKFB2	4.01471	3.5959e-07
DUSP13	4.14478	3.79565e-07
NSUN7	3.91076	4.04509e-07
C8orf59	-1.07873	4.28755e-07
FFAR3	5.04973	4.34948e-07
BNIP3L	3.12319	4.55866e-07
PRSS23	-2.80876	4.55866e-07
HEMGN	5.43756	4.82059e-07
ITGA7	4.46748	4.82059e-07
SLC16A3	2.01639	4.99835e-07
B3GNT8	2.79389	5.92677e-07
MPP1	2.30299	5.92677e-07
HBA2	7.00151	6.15368e-07
PNPLA1	3.03626	6.81762e-07
SMAD7	-1.59282	7.18653e-07
ETS2	2.41966	7.55508e-07
CTSF	-1.79289	7.91995e-07
ORM1	3.20247	8.46963e-07
RD3L	6.14747	8.60689e-07
CLEC4E	2.39251	9.72632e-07
COL7A1	2.20809	9.72632e-07
GRINA	2.07504	9.74136e-07
DACH1	3.43126	1.01771e-06
C3orf86	3.3862	1.02486e-06
FOXC1	4.20518	1.11147e-06
SLCO4A1	3.63185	1.12829e-06
MED12	1.48017	1.15703e-06
SEMA4B	1.80432	1.15703e-06
VNN1	3.17269	1.15703e-06
ADIPOR1	2.74922	1.17807e-06
NECAB1	5.24496	1.17807e-06
SLC25A39	3.87182	1.17807e-06
ALOX5AP	3.06371	1.2102e-06
DCAF12	3.24897	1.28539e-06
HBD	6.6904	1.28539e-06
LLCFC1	4.48568	1.28539e-06
LOC107987237	2.15528	1.28539e-06
C6orf163	1.35579	1.30788e-06
MPZ	2.10844	1.30788e-06
PDZK1IP1	6.14504	1.32832e-06
GLDN	3.65272	1.35212e-06
SESN2	2.15475	1.35398e-06
TMEM56	3.58518	1.39389e-06
EXOSC4	2.34626	1.49281e-06
GPR160	2.65896	1.68964e-06
LOC102724378	1.80387	1.74877e-06
C10orf55	6.51972	1.82266e-06
CD160	-2.27044	1.97234e-06
CYSTM1	4.61518	1.97234e-06
CD82	2.12346	1.97567e-06
BCL2A1	3.08153	2.00699e-06
DMTN	4.60368	2.00699e-06
FAXDC2	2.86568	2.00699e-06
GPR17	4.27413	2.13404e-06
DCBLD1	-1.36336	2.15803e-06
CMKLR1	-1.77069	2.18288e-06
RALGAPA2	2.3166	2.43022e-06
GRAMD1A	1.94798	2.69906e-06
GYPB	6.14061	2.69906e-06
ENPP5	-2.12317	2.76898e-06
CCNB1IP1	-1.12699	2.85779e-06
STIL	2.8924	2.92899e-06
HP	5.21642	3.08504e-06
PPP1R27	2.78513	3.08504e-06
TSEN54	-1.68861	3.14318e-06
STK3	1.5605	3.17716e-06
CEBPD	1.85421	3.29147e-06
NFE2	2.85751	3.39252e-06
ST6GALNAC3	2.76802	3.39252e-06
MBD6	2.23803	3.53178e-06
PGAP3	-1.21164	3.6957e-06
STRADB	4.3298	3.77786e-06
KCNG2	1.86546	4.04235e-06
TLR5	2.4211	4.09707e-06
UNC5A	3.39849	4.23013e-06
NBEAL2	1.74201	4.32899e-06
AMOT	-1.77117	4.5193e-06
ANK1	3.37693	4.83882e-06
ADAMTS3	7.37217	5.02828e-06
IL18R1	3.05887	5.02828e-06
SELENBP1	6.66961	5.18463e-06
PHLPP1	1.82948	6.10717e-06
ZSWIM8	1.15929	6.13611e-06
NATD1	2.03984	6.32325e-06
C5AR2	2.22187	6.45291e-06
TMIGD3	3.32326	6.45291e-06
C17orf107	2.84251	6.49919e-06
E2F2	2.00391	6.8161e-06
TUBA4B	1.53347	6.8161e-06
SIGLEC5	2.79501	7.03927e-06
MAP2K3	1.84851	7.18788e-06
TAS2R39	5.0914	7.38864e-06
ANKRD22	3.54197	7.39345e-06
HBG1	8.32991	7.39345e-06
TAFA2	1.88535	7.39345e-06
UPP2	5.16703	7.39345e-06
TRIM10	5.48161	7.54827e-06
DTX2	1.52592	7.662e-06
GYPC	3.4712	7.78301e-06
MCEMP1	4.37093	7.78301e-06
PRKCD	1.79774	7.78301e-06
MRVI1	2.87097	8.06929e-06
RGL4	2.32924	8.30368e-06
SHKBP1	1.86192	8.30368e-06
RNF10	2.0949	8.37446e-06
VSIG4	2.0664	8.44983e-06
TNFRSF21	-2.46621	8.57229e-06
SHROOM4	2.96048	8.73468e-06
SLC6A8	2.80897	8.73468e-06
LILRB3	2.33614	8.8279e-06
PEAK3	2.56854	8.85927e-06
RTN4	1.50486	8.85927e-06
CEACAM4	2.49841	8.99282e-06
DUSP1	2.17043	9.00066e-06
FAM177A1	1.17166	9.15879e-06
NOS1AP	3.66275	9.18016e-06
CYYR1	3.77429	9.64516e-06
KIF1B	2.26197	9.64516e-06
BCL2L1	2.81446	9.90354e-06
EPAS1	2.73197	9.92266e-06
SMIM25	2.0439	1.00774e-05
TRIM32	-1.41674	1.00774e-05
RBM47	2.14192	1.03102e-05
ARHGAP24	2.2345	1.04466e-05
CHRNE	2.22557	1.0495e-05
DIAPH3	2.331	1.0495e-05
SEMA6B	3.10508	1.0495e-05
TRPM5	1.9056	1.0495e-05
BCORL1	2.05602	1.07747e-05
KDM4B	1.65531	1.07747e-05
LOC388813	3.95192	1.07747e-05
GADD45A	3.57254	1.08932e-05
RILPL1	1.47276	1.16057e-05
YOD1	1.94819	1.19265e-05
NQO2	2.00045	1.19267e-05
ACTR5	-1.35738	1.22155e-05
HPN	4.69872	1.22155e-05
TRIB1	2.65932	1.22239e-05
ZDHHC19	6.56794	1.24584e-05
AIG1	1.41644	1.2486e-05
ANGPTL1	1.94428	1.26343e-05
RTL6	-1.28847	1.27902e-05
SLMAP	1.01752	1.27902e-05
CNGA4	2.65853	1.30834e-05
TG	2.49235	1.30834e-05
GADD45B	1.91889	1.31421e-05
CAMKK2	1.61424	1.35121e-05
LOC107986677	4.01649	1.36202e-05
B3GNTL1	1.64445	1.37034e-05
LOC107985556	3.33151	1.37034e-05
MAK	1.99693	1.37034e-05
NSFL1C	1.22269	1.37034e-05
OPLAH	3.22051	1.37034e-05
RPS7	-1.05275	1.37034e-05
MAST3	1.54323	1.40337e-05
IL1R1	3.33378	1.41397e-05
LOC107985946	1.13259	1.41635e-05
FPR2	3.03045	1.42165e-05
PODN	-2.73447	1.42165e-05
SULT1B1	2.60698	1.44429e-05
ACOT2	-1.17142	1.46162e-05
SPON2	-1.78425	1.47587e-05
SSH3	1.41857	1.48411e-05
GALNS	1.42216	1.48963e-05
LRRN2	1.96389	1.48963e-05
ATP2C2	3.39839	1.49504e-05
INSL6	2.13387	1.49671e-05
HRH2	2.266	1.55667e-05
RNF182	5.68274	1.55855e-05
LOC112268124	2.20181	1.57837e-05
ARG1	4.20223	1.58273e-05
EIF4G3	1.10682	1.58273e-05
RPS27A	-1.42932	1.58273e-05
KLRB1	-1.95749	1.58659e-05
OR52W1	3.44605	1.58659e-05
P2RY13	2.05393	1.58659e-05
RGS14	1.3286	1.58659e-05
HDAC4	1.60393	1.67512e-05
GNLY	-2.26799	1.70815e-05
STARD9	-1.31253	1.70909e-05
ADAM8	1.50679	1.76585e-05
CDH26	1.52624	1.76637e-05
RGS18	1.6503	1.76637e-05
CDADC1	1.78991	1.81703e-05
LYRM1	1.31371	1.81703e-05
TNS1	4.05649	1.81703e-05
MAOA	5.48991	1.83715e-05
SWT1	2.3006	1.84157e-05
BPGM	2.69792	1.8433e-05
NMUR1	-2.34419	1.8433e-05
KLRF1	-2.15824	1.89421e-05
LOC105376875	1.90235	1.89708e-05
PDE2A	2.0558	1.89708e-05
CEACAM1	4.29778	1.90617e-05
DNASE1L3	-4.1827	1.90617e-05
ANKRD34B	3.60222	1.92667e-05
TPST1	2.90784	1.95737e-05
SDC1	4.15711	1.95871e-05
FCAR	2.41111	1.96851e-05
PADI4	2.68036	1.96851e-05
NEIL3	2.46711	1.97527e-05
FLOT2	2.18381	1.97935e-05
MAP1LC3B	1.32512	1.9933e-05
OR2W3	3.38684	2.00034e-05
R3HDM4	2.29384	2.11347e-05
HECW2	2.72522	2.11911e-05
2020-03-03	2.13787	2.11911e-05
SLC9A1	1.96222	2.12704e-05
2020-03-08	2.07438	2.21295e-05
CPEB4	1.95804	2.23186e-05
SEMA3B	2.95864	2.23869e-05
OSM	2.8433	2.24305e-05
DYRK3	3.22567	2.27885e-05
DTD2	-1.19414	2.32517e-05
APOBR	1.83063	2.34245e-05
MMP27	7.06581	2.34245e-05
TDRD9	4.08174	2.34245e-05
DNAJC6	3.6321	2.37201e-05
SBNO2	1.90494	2.37201e-05
MYO10	4.11742	2.39864e-05
AMPD3	1.58707	2.41918e-05
C1RL	1.80788	2.43196e-05
FOXO3	1.73362	2.45538e-05
SLA	1.54732	2.51767e-05
ANKRD9	1.31556	2.55037e-05
TSPAN7	7.11931	2.55037e-05
DLG5	-1.69599	2.56237e-05
CD1C	-1.85234	2.58822e-05
FLOT1	2.11293	2.59313e-05
ECE1	1.93381	2.60916e-05
HBG2	6.87545	2.60916e-05
NRDC	1.21247	2.60916e-05
RAB11FIP5	-1.55655	2.60916e-05
TBC1D30	1.30699	2.60916e-05
EGR3	3.46664	2.66954e-05
SLC9A8	1.74427	2.66954e-05
COL9A3	2.33591	2.75528e-05
AIM2	1.79557	2.87634e-05
MCTP2	2.23723	2.93916e-05
RPL23A	-1.15173	2.95061e-05
CCM2L	4.00355	2.95603e-05
LILRA6	2.16611	2.96015e-05
SIRPA	1.95173	2.96015e-05
TBC1D14	1.54862	2.96015e-05
RAPGEFL1	1.80702	2.98853e-05
SLC40A1	2.28343	2.98853e-05
CD55	1.93936	3.0778e-05
TLR1	2.04631	3.0778e-05
MXI1	2.06786	3.08798e-05
RABGEF1	1.69324	3.08798e-05
OLAH	6.85989	3.10769e-05
CHKA	2.08543	3.20071e-05
TMC3	2.24173	3.21996e-05
F12	1.92856	3.26021e-05
SKA3	2.56198	3.26021e-05
ARAP1	1.3051	3.31836e-05
PHC2	2.10992	3.31836e-05
DHRS12	1.34632	3.33299e-05
FEZ1	-1.86028	3.33299e-05
ORAI2	1.63792	3.37226e-05
ICAM5	2.25427	3.42845e-05
TCIRG1	1.09953	3.48808e-05
CEBPB	2.47686	3.48847e-05
SOCS2	-1.08988	3.51399e-05
PCDH1	-1.70142	3.51811e-05
CSF3R	2.54111	3.55552e-05
MICAL1	1.46583	3.55552e-05
FAT4	-2.80884	3.57471e-05
NCF4	2.41859	3.57471e-05
SHBG	2.20325	3.57471e-05
ALOX5	2.22526	3.58414e-05
FBXO7	2.67894	3.58414e-05
IFFO2	-1.58962	3.58414e-05
APBB1IP	1.65547	3.58706e-05
BAZ1A	1.82441	3.58706e-05
KDM6B	2.39911	3.63833e-05
TENT5C	2.96835	3.6519e-05
ULK2	-1.34402	3.75304e-05
LSM7	-1.48366	3.78144e-05
EXOC6	1.69446	3.78694e-05
FAT1	4.99661	3.78694e-05
MUC1	2.62271	3.78694e-05
TMEM132D	3.10207	3.78694e-05
NEU1	1.19322	3.86005e-05
FNDC3B	1.73599	3.91953e-05
KIAA0040	1.43381	4.00649e-05
HSDL2	1.55572	4.06708e-05
PYGL	2.33672	4.08084e-05
FGR	1.38827	4.10425e-05
LRP10	1.81138	4.18881e-05
LOC283710	1.57945	4.19472e-05
CR1	2.66349	4.26044e-05
PXN	1.41141	4.26044e-05
TMEM91	1.46173	4.26044e-05
ARL11	1.78923	4.32057e-05
KIF14	1.90805	4.32826e-05
RIN3	1.48512	4.4153e-05
KBTBD7	3.13189	4.41838e-05
KLHDC8A	3.24677	4.41838e-05
TNFRSF1A	1.58809	4.43449e-05
VEPH1	1.6534	4.46739e-05
CLEC18B	2.26149	4.49349e-05
LGSN	2.8614	4.4952e-05
LRWD1	1.70894	4.4952e-05
MLLT1	1.68281	4.55305e-05
NFIX	2.78743	4.62042e-05
SORL1	1.96904	4.62042e-05
STXBP2	1.48864	4.62042e-05
ERBB2	-1.22246	4.67141e-05
ARRB2	1.29961	4.70799e-05
MSRB1	2.44739	4.82636e-05
SLC5A9	2.11562	4.85141e-05
MGRN1	1.54691	4.9639e-05
DYSF	3.0434	4.97433e-05
SNRPD2	-1.15018	4.97433e-05
PFKFB4	1.97797	5.00935e-05
SLC36A1	1.74858	5.00935e-05
BTBD19	2.61342	5.03709e-05
VPS8	1.40853	5.0945e-05
RNF11	1.53707	5.10302e-05
GSN	1.77285	5.12875e-05
LOC100130357	3.19067	5.16905e-05
LILRB2	1.39677	5.23657e-05
TBC1D7-LOC100130357	3.0399	5.26919e-05
C3orf20	1.04166	5.28636e-05
UPB1	2.79142	5.28636e-05
MKNK1	1.9638	5.30441e-05
RPS23	-1.21288	5.46636e-05
KLRD1	-1.89881	5.5114e-05
PLAU	3.56377	5.55464e-05
MYBL1	-1.64668	5.56995e-05
RALB	1.78261	5.63929e-05
FCRL6	-2.18135	5.6478e-05
LRIF1	1.46718	5.6478e-05
AMDHD2	1.48138	5.72559e-05
FAM210B	2.43564	5.72559e-05
MARK2	1.21615	5.72559e-05
TUBA4A	1.47179	5.72559e-05
PEX11G	1.2292	5.72792e-05
SMAP2	1.63829	5.73182e-05
TP53I11	2.21971	5.73437e-05
DHRS9	4.01112	5.77082e-05
RFX2	2.55021	5.88463e-05
AATK	2.90471	5.96678e-05
LRCH4	1.05982	6.05002e-05
EFNB1	-1.19252	6.11195e-05
HBQ1	5.7988	6.11195e-05
LOC105372412	3.4952	6.11195e-05
THOC5	1.17937	6.11195e-05
LLGL2	-1.68525	6.21731e-05
VSIR	1.51094	6.21807e-05
MRPS21	-1.0287	6.29762e-05
TMEM184A	1.93161	6.32331e-05
LINGO3	1.75945	6.41412e-05
MBOAT2	2.66463	6.41412e-05
PIP4P2	1.98307	6.41412e-05
PLXNC1	2.077	6.41412e-05
RIPOR2	1.46262	6.41412e-05
PHTF1	1.75359	6.45099e-05
ANKRD33B	2.04078	6.46628e-05
C1orf226	3.65528	6.55152e-05
LOC107987269	1.42684	6.57419e-05
PPP4R1	1.54813	6.59141e-05
KAZN	3.32902	6.61009e-05
ADAMTS10	-1.78841	6.65258e-05
AKR1C3	-1.4377	6.65258e-05
S100P	4.00103	6.65258e-05
HSPA1A	2.40426	6.68313e-05
PLEKHA1	-1.36119	6.68313e-05
STRN3	1.32161	6.68313e-05
FAM129A	2.13838	6.69501e-05
NDEL1	1.50989	6.72915e-05
RPL34	-1.02902	6.72915e-05
ABHD5	1.89074	6.84972e-05
FAR2	1.68614	6.84972e-05
TARP	-1.7877	6.84972e-05
TGFA	2.77367	6.84972e-05
ZNF614	-1.25016	6.84972e-05
RHBDF2	1.32117	6.85147e-05
SIRPB2	1.37649	6.85147e-05
TLE4	1.21992	6.85147e-05
ARL4C	-1.53546	6.89469e-05
NABP1	2.1623	6.91403e-05
BCL6	2.76259	6.93685e-05
ASPH	2.76286	7.07539e-05
KLHL2	2.41013	7.14658e-05
IVD	-1.08447	7.34658e-05
WIPI1	1.49861	7.46464e-05
AGO4	1.20236	7.61235e-05
NADK	1.58015	7.64787e-05
TMEM41A	-1.00438	7.7077e-05
NAIP	2.3458	7.74618e-05
RASGRP4	1.95586	7.74971e-05
ITGAX	1.91952	7.81535e-05
ZNF365	-1.79429	7.86525e-05
ADAM19	1.467	7.94412e-05
HSD3B7	2.43	7.94412e-05
ADORA2A	2.98802	7.97114e-05
GRIP2	1.88987	7.98748e-05
MBOAT7	2.18099	7.98748e-05
ATP10A	-1.35585	8.08644e-05
ZNF709	-1.28446	8.08644e-05
HEPACAM2	4.79953	8.08891e-05
LOC107984104	2.83249	8.08891e-05
TRUB1	-1.0665	8.16588e-05
MRPS17	-1.14297	8.17602e-05
ITPKC	1.43692	8.24994e-05
CCDC88B	1.01393	8.25212e-05
CNOT3	1.13425	8.30353e-05
CD247	-1.57656	8.34454e-05
ENTPD1	1.58984	8.34454e-05
IRF2BPL	1.55774	8.34454e-05
ULK1	1.79084	8.34454e-05
MINDY1	1.92243	8.36028e-05
CYP2A7	2.79045	8.41075e-05
MATK	-1.97997	8.41075e-05
TOP1	1.34893	8.41645e-05
GABRR2	2.78417	8.58827e-05
UNC13D	1.19548	8.59513e-05
ALS2CR12	2.63924	8.69075e-05
PRXL2C	-1.0062	8.69075e-05
FURIN	1.39758	8.74964e-05
FSTL4	4.16162	8.75786e-05
NR1D2	-1.42814	8.87431e-05
LOC105370691	5.02628	8.96524e-05
PTK2B	1.02718	9.02531e-05
IL1RN	2.32306	9.04569e-05
CMTM1	2.03162	9.13414e-05
DDAH2	1.88588	9.13414e-05
TLR8	1.96914	9.13414e-05
UBAP1	1.66921	9.13414e-05
ZNF438	2.21326	9.13414e-05
UBE2S	1.4334	9.21075e-05
HLX	2.4185	9.33878e-05
ALG10B	-1.07092	9.46351e-05
FGD4	1.71367	9.46351e-05
GPSM2	1.13056	9.46351e-05
ZG16B	-2.25713	9.46351e-05
KCND1	1.64158	9.62783e-05
S100A9	2.53647	9.62783e-05
SELPLG	1.36388	9.62783e-05
ITPRIP	1.73004	9.70637e-05
CAMK2G	1.04049	9.72738e-05
GPR141	1.90494	9.92374e-05
HDDC2	-1.08184	0.000100109
ASPRV1	2.80332	0.000100341
HAUS4	1.54059	0.000100489
H3F3A	1.48253	0.000100917
IQSEC1	1.56849	0.000100917
NRP1	-2.7828	0.000101232
ANXA11	1.22924	0.000103632
FKBP5	2.16763	0.000104562
FLCN	1.04131	0.000104562
SMIM24	3.3611	0.000104725
PINK1	1.65356	0.000104749
AMIGO2	-1.0494	0.000105549
ANXA3	3.99956	0.000106467
AP5B1	1.6861	0.000106467
CARD6	1.7647	0.000106467
S1PR5	-2.04537	0.000106467
CCPG1	2.0698	0.000106628
GABARAPL2	1.53884	0.000106628
JAK3	1.80558	0.000106628
KCNMA1	4.63859	0.000106628
MTMR3	1.57784	0.000106628
PCBP3	2.1533	0.000106628
PRR14	1.09556	0.000106628
RGL2	1.26312	0.000106628
SAP25	1.54678	0.000106628
SLC37A3	1.88506	0.000106628
NDRG2	-1.31369	0.000106794
F5	2.13818	0.000108062
CFAP58	2.99895	0.000111115
B4GALT5	1.79759	0.000111382
SLC22A14	2.79368	0.000111382
MYO1B	3.3339	0.000111635
RPL7	-1.10749	0.000111635
SLC51A	3.2106	0.000111635
WBP2	1.55768	0.000111635
MYD88	1.25262	0.000111713
KLLN	2.06873	0.000111763
PLPPR2	1.60617	0.000113456
ANLN	1.48101	0.000114834
ADGRG2	1.9545	0.000115624
B3GNT5	2.18557	0.000116173
AGAP1	-1.67799	0.000116506
SLC11A1	1.81747	0.000116648
MKRN1	1.75631	0.000118738
CLEC4D	2.49649	0.000119086
FPR1	2.26786	0.000119086
FSCN2	1.7803	0.000119506
IL27	1.89608	0.000119611
KCNB1	3.34299	0.000119611
COL18A1	2.10888	0.000121235
KIF15	2.10567	0.000121235
DST	-1.96073	0.000123759
LRRFIP2	1.17475	0.000123759
NFIL3	2.1171	0.00012403
ATP11A	1.50118	0.000124393
CFLAR	1.61327	0.000124395
KLHL21	1.18603	0.000125079
PLSCR4	2.64821	0.000125079
ST3GAL4	1.78423	0.00012519
IFRD1	1.81383	0.000125292
LIN7A	2.24028	0.000125292
RPL39	-1.57089	0.000125292
CYP19A1	9.07231	0.000126705
ZNF552	1.30647	0.000127525
DLGAP5	1.61007	0.000128556
S100A11	2.05385	0.000128556
IMPDH1	1.38332	0.000128661
TEF	-1.44295	0.000129078
FUT7	2.37336	0.000130505
LYL1	1.65514	0.000130505
TIFAB	-2.97618	0.000130505
FECH	2.49668	0.000131437
IRF2	1.37118	0.000131437
FCGR1A	1.82291	0.000134771
TNFAIP8L3	6.71657	0.000135131
CAPNS2	2.39413	0.000135748
PISD	1.35575	0.000136631
ATG7	1.26396	0.000136871
CANT1	1.38232	0.000136871
FCGR2A	2.37951	0.000136871
UBE2H	1.79046	0.000136871
PNPLA8	1.02767	0.000137265
VPS9D1	1.62098	0.000137659
CLDN9	3.15943	0.000137803
NUMB	1.6026	0.000138703
ABCB1	-1.81009	0.00013994
B4GALT6	-1.0817	0.00013994
GDF11	-1.02383	0.00013994
GTPBP1	1.42604	0.00013994
PFKFB3	2.54598	0.00013994
RPL31	-1.18536	0.00013994
STXBP5	1.47994	0.00013994
SVIL	2.07926	0.00013994
PIP5K1B	1.74798	0.000140183
GMIP	1.41197	0.000140313
IGF1R	2.02348	0.000140313
LOC107985381	1.32116	0.000140313
MCTP1	1.3803	0.000140313
TNRC18	1.15187	0.000140313
PLCG2	1.31985	0.000140759
POLR1E	-1.09034	0.000140759
UIMC1	1.15348	0.000140759
ERLIN1	1.75111	0.000141653
TBC1D7	2.14011	0.000141653
ZNF319	1.24199	0.000143295
TCTEX1D4	2.37826	0.00014358
SAMSN1	2.22506	0.000144598
KIF27	1.69661	0.000146125
C3orf62	1.62879	0.000147469
CYB5R4	1.11133	0.000148293
IFITM2	2.68877	0.00014878
IL17RA	1.59902	0.00014878
RNF125	-1.17413	0.00014878
UBXN2B	1.68711	0.00014878
ZMAT4	-3.65156	0.00014878
E2F3	1.45755	0.00014902
LIPK	4.54024	0.00014902
CEP78	-1.81393	0.000149183
ILK	1.20705	0.0001492
KLF7	1.68982	0.0001492
RPL3	-1.01422	0.000149692
RIOK3	1.59596	0.000150475
IRAK3	2.05463	0.000150893
CSF2RB	2.1508	0.000151134
FNIP1	1.59688	0.000151134
SEC24A	1.18311	0.000151134
LOC105379177	1.79509	0.000151187
RPS27	-1.27073	0.000152009
GLT1D1	2.16073	0.000152504
GNPDA2	-1.11393	0.000153148
SIPA1L2	2.58232	0.000153148
WDTC1	1.06786	0.000153322
SLC7A11	1.95257	0.000155033
RPS8	-1.00297	0.000155375
HK3	2.49039	0.000155801
PRMT5	1.09823	0.000155983
SLC6A9	3.6474	0.000155983
MAML3	1.43729	0.000156057
ZC3H3	1.29628	0.000156057
IL1R2	4.7376	0.000156421
KIF3C	1.57317	0.00015645
ST6GALNAC2	2.09987	0.000158629
CCDC65	-1.46445	0.000159268
ANKHD1-EIF4EBP3	1.09756	0.000159322
ASPG	5.99158	0.000160126
B3GNT4	1.64712	0.000160126
CEP19	2.34627	0.000160126
DDX39A	1.14781	0.000160126
EHD1	1.17681	0.000160126
ING1	1.02635	0.000160126
SEMA4A	1.91012	0.000160126
WAS	1.27079	0.000160126
WDFY3	2.3139	0.000160126
GNB2	1.29577	0.000162021
KIAA1211L	1.98147	0.00016213
BIVM	-1.61263	0.000162488
SRGAP1	1.40729	0.000162488
DDHD2	-1.01021	0.000164414
CYP2U1	-1.06387	0.000165604
LOXHD1	2.16785	0.000165604
RPS19	-1.09217	0.000165604
LOC112268238	2.40212	0.000166214
RHOC	-1.38513	0.000166214
PPP1R3D	2.12248	0.000168284
CASC3	1.16948	0.000168327
C11orf1	-1.24668	0.000169634
TSC22D4	1.08832	0.000170227
USB1	1.60064	0.000170227
EEF1A1	-1.06277	0.000170659
CYP2F1	-1.85623	0.000170918
ADGB	2.66267	0.000170998
UNKL	1.12438	0.000170998
ZYX	1.64889	0.000170998
ADGRE5	1.41454	0.000171085
UPF1	1.02852	0.000171085
CDKL5	1.40457	0.000173699
GCA	2.71955	0.000173706
INKA2	2.08105	0.000174098
RPL26	-1.04588	0.000174098
SIGLEC9	1.73272	0.000174433
SRPK1	1.86393	0.000177468
KLF5	2.44274	0.000178109
TACC3	1.0773	0.000179063
SOS2	1.56541	0.000181666
COLGALT2	-1.94435	0.00018217
FGD3	1.07858	0.000182262
IRS2	1.97957	0.000182262
RANBP9	1.28685	0.000182624
ECI2	-1.11351	0.000183743
STK16	1.07873	0.000184682
FGF13	2.95358	0.000186993
MLF2	1.14247	0.000186993
CYGB	1.6936	0.000187143
DNAL1	-1.01041	0.000187143
SIRPD	1.39743	0.000187143
TMEM218	-1.09204	0.000187143
GGT1	1.28073	0.000187741
SH2D1B	-1.73529	0.000187741
WDR66	2.09613	0.000187741
KMT2B	1.16393	0.000188484
MAP1S	1.03868	0.000190863
FRAT2	2.19064	0.000192508
SPN	-1.07089	0.000193382
HBB	6.09196	0.000193427
NRBF2	1.756	0.000193427
RPS18	-1.34936	0.000193427
SLC6A6	1.81923	0.000193427
SYN2	3.01791	0.000193427
TTC39B	-1.1726	0.000194143
C6orf48	-1.29297	0.000194215
CPEB3	1.17013	0.000194215
CTH	2.05098	0.000194215
FKBP8	2.1177	0.000194793
QPCT	2.07215	0.000197903
ZNF467	1.71503	0.000197903
PPP1R15A	2.26165	0.000201664
EXT1	1.7089	0.000201823
PLIN3	1.3805	0.000203851
RIT1	1.25901	0.000203851
TBXAS1	1.33705	0.000203851
C9orf147	1.85808	0.000205121
LRRN1	3.72836	0.000205121
MYH7B	1.80751	0.000205121
ACP6	1.18397	0.000206216
SCN1B	2.60239	0.000206842
ST3GAL2	1.32708	0.000207234
POR	1.86582	0.000209352
ZFYVE28	-1.45091	0.000209742
CHMP3	1.46124	0.000210323
FES	1.48041	0.000210323
HCK	1.70241	0.000210323
NLRP12	1.7543	0.000210323
RPS3	-1.11028	0.000210323
SLC25A15	-1.23844	0.000210323
CHI3L1	2.49435	0.000210819
STAT4	-1.25005	0.000211854
KAT14	-1.02762	0.000214539
CCDC148	2.95659	0.000214778
PIK3CB	1.33504	0.000216697
MAP3K11	1.26304	0.000218099
ARID3A	1.36835	0.000218459
KCNJ2	2.30721	0.00021847
CDC42BPA	2.32298	0.000219686
CD244	-1.36807	0.000221157
PDE6H	2.42548	0.000222164
TECPR2	2.25671	0.000222164
MYO1F	1.17165	0.000222715
LOXL1	2.84324	0.000223689
IL1RAP	2.37582	0.000224612
ZRANB1	1.09315	0.000226877
PLEKHM1	1.22529	0.000227205
G0S2	3.9987	0.000227353
CARD19	1.31731	0.000227402
KCNH7	4.92007	0.000228333
STX3	2.14186	0.000228746
EIF3E	-1.02244	0.000230681
CCNG2	1.53456	0.000231045
AANAT	2.05841	0.000231057
GAB1	1.6913	0.000231057
LRRC4	2.52785	0.000231057
RTN3	1.67884	0.000231057
ZBED6	1.00647	0.000231057
IL18RAP	2.42563	0.000232576
MLKL	1.08562	0.000234508
ELL2	1.53342	0.000235644
GLB1L2	-2.42446	0.00023642
OXER1	2.1087	0.000238417
ADGRG1	-1.8675	0.000239239
C5orf67	2.93434	0.000239517
PLAC9	1.55449	0.000240049
ATP6V0A1	1.37589	0.000241199
FAM53C	1.61662	0.000243268
NLRC4	2.44594	0.000243268
TCTN3	-1.02268	0.00024332
RTN2	1.88904	0.000247051
IL4R	1.90225	0.000247642
NCKAP5	-4.8951	0.000249236
NINJ2	1.43603	0.000249236
TIFA	1.15057	0.000249236
INSL3	2.23477	0.000249281
STAT3	1.2537	0.000249873
PGS1	1.97871	0.000250071
PTPN6	1.06682	0.000253009
RYBP	1.15273	0.000253009
ARHGEF9	-1.00978	0.000253864
SLC22A4	2.08366	0.000255459
AKR1B1	-1.26603	0.000255548
POMGNT1	-1.0419	0.000255548
SEZ6L	-3.20171	0.000255548
RAB7A	1.35563	0.000256275
2020-09-08	-1.24706	0.000258579
FCHO2	1.9977	0.000258917
IL6R	1.43962	0.000260841
CSNK1A1L	3.78566	0.000261498
PGD	2.19315	0.000261498
TNFSF14	1.78065	0.000262372
SLC4A9	2.97962	0.000264432
DBN1	1.6415	0.000264705
YPEL1	-1.20088	0.000265202
BRD4	1.41137	0.000265258
RPL5	-1.0168	0.000265258
RPL35	-1.0419	0.000266191
PICALM	1.3706	0.000266194
ZNF414	1.15306	0.000267433
OSBPL2	1.26254	0.000268868
CRACR2B	1.55261	0.000270516
TARBP1	-1.25385	0.000271282
LRG1	3.58434	0.00027336
USP15	1.24429	0.000273461
ZNF516	1.6228	0.000273461
TRIAP1	-1.16194	0.000276597
KL	3.16582	0.000277105
UBXN6	2.38979	0.000277473
ART4	2.87502	0.000279704
DHRSX	1.06809	0.000281443
ST6GALNAC6	-1.35085	0.000282158
FAM169B	4.81164	0.000282711
TTC24	-1.13688	0.000284373
LPCAT2	1.72319	0.000284621
RPS4X	-1.01161	0.000284769
COMMD3	-1.09317	0.000284888
LOC388282	2.84659	0.000284961
MAPK14	2.16653	0.000284961
TCAIM	1.09956	0.000286816
LITAF	1.50723	0.000287725
TFDP1	1.08497	0.000287725
EP300	1.28399	0.000288413
B3GNT7	-2.01601	0.000288498
DLC1	2.3621	0.000291316
SLC2A3	2.43193	0.000291316
ANO10	1.58659	0.000292515
ZNF74	-1.16642	0.000292515
ABCA3	-1.12678	0.000293165
DHX34	1.99839	0.000293165
SERPINA1	1.70726	0.000293403
ZFHX2	2.09474	0.000293403
KLF2	1.38776	0.000293985
ANKS1A	1.66662	0.000294622
KRT1	5.17832	0.000296303
RPL35A	-1.29723	0.000296863
ARHGEF37	2.01617	0.000297381
CACNA1D	1.94572	0.000298008
FAM160A2	1.37672	0.000298954
GRK6	1.17615	0.000298954
RERE	1.61691	0.000298954
LOC105378230	1.30104	0.00030001
BMX	4.23168	0.000300027
USP32	1.70736	0.000300074
ADAMTS2	4.9374	0.000302867
LGR6	-1.92543	0.000304774
AQP9	2.7404	0.000305795
SRGN	1.57026	0.000308072
SERPINA2	4.76789	0.000310997
SOCS6	-1.27625	0.000310997
INPP5A	1.50181	0.000313672
FBRS	1.77993	0.000313885
DEF8	1.10999	0.000314182
NFAM1	1.39728	0.000316068
GPR174	-1.44621	0.000316205
LOC107985428	1.73659	0.000316602
B3GAT1	-2.11338	0.000317326
LYRM7	-1.14499	0.000317326
NAA40	-1.20044	0.000317326
RAB43	1.79671	0.000317326
SLC22A15	1.65564	0.000317326
TCP11L2	1.40954	0.000318239
MLC1	-1.45834	0.000318717
C3orf18	-1.24773	0.000326213
ARHGAP26	1.56692	0.000328542
SSH2	1.55781	0.000328962
MAP11	1.02802	0.000329695
CCDC36	2.67453	0.000331985
RAP2A	-1.26628	0.000331985
SMKR1	-2.74964	0.00034101
CHPT1	1.09504	0.000342791
POU5F2	1.93013	0.000342791
MED25	1.63866	0.000343064
NDST1	1.60901	0.000343116
ANXA9	1.54004	0.000344726
P3H2	-3.1419	0.000345306
RNF144B	1.56535	0.000345306
CCL28	-1.13845	0.000345351
MROH6	2.59633	0.000345351
S100A12	3.58378	0.000345351
DRAM1	1.47474	0.00034655
SH2B2	1.73816	0.00034655
FAM169A	-1.20781	0.000347458
DHRS3	-1.3802	0.000347674
CCDC181	1.38994	0.000350224
GPR61	1.4266	0.000350224
SLC30A4	-1.25568	0.000350224
PON2	-1.15527	0.000352123
TGFBR3	-1.72427	0.000352123
ELL	1.48244	0.000352562
ADAM32	2.2008	0.000353708
ALAS1	1.10644	0.000353708
RPL10A	-1.07096	0.000354437
PLEKHF1	-1.72942	0.000357332
TNIP1	1.34279	0.000361297
AGAP2	1.14313	0.000361331
MRTFA	1.11212	0.000361331
ABI2	-1.11538	0.000361363
ZNF687	1.02459	0.00036356
NCALD	-1.53743	0.000363704
DNTTIP1	1.43468	0.000363972
KCNS2	2.57204	0.000363972
RASSF2	1.36493	0.000363972
ELMO2	1.05256	0.000364836
SLC8A1	1.34774	0.000369474
NPL	1.38429	0.000371505
PHF20L1	1.17385	0.000371505
IMPA2	1.72745	0.000374633
DEPDC4	1.01171	0.000377403
TRPV5	2.96399	0.000378081
ZFAND6	1.01504	0.000379208
RPL22	-1.00427	0.000379658
GATA1	3.12486	0.000381912
RPS3A	-1.11748	0.00038846
SCRT2	3.48569	0.00038846
POC1B	1.094	0.000390571
JDP2	1.48287	0.000392118
ATP6V0C	1.4871	0.000393615
FAM214B	1.41269	0.000393615
KIAA0556	1.09677	0.000393615
BEST1	2.03065	0.000394115
SPRY3	1.69009	0.000395362
LOC105370579	1.50835	0.000396715
SLC25A44	1.56977	0.00039689
LOC107986354	2.59197	0.00039852
CYTH4	1.23982	0.000400565
MSL1	1.44092	0.000400565
WWC3	1.4372	0.000405306
BEAN1	2.45334	0.000406146
CYP4F2	3.16616	0.000411859
PTCH1	-1.58664	0.000411886
MARF1	1.14556	0.000413125
SNX27	1.09122	0.000413455
CERCAM	-1.89227	0.000413608
URGCP	-1.08319	0.000418653
DPY19L3	1.92531	0.000419421
CHMP2A	1.20676	0.000419951
KLC3	4.74873	0.000420707
SLC12A1	5.22421	0.000421621
DOK3	2.19249	0.000422296
KMT2D	1.57354	0.000422741
TOM1	1.30179	0.000425874
ADM5	-1.45762	0.000428675
LOC105369869	2.47524	0.000431015
LBH	-1.24428	0.000432627
SLC12A9	1.3496	0.000434386
ZNF608	3.82102	0.000434386
BASP1	3.41074	0.000435987
MSRA	1.60769	0.000436707
TMEM158	3.0508	0.000436707
CPD	1.39583	0.000438317
SLC45A4	2.10922	0.000443084
RPSA	-1.02454	0.000443825
IFNGR1	1.33054	0.000445779
ARHGEF40	1.51077	0.000449583
EDN1	2.7913	0.000451339
2020-03-01	2.06405	0.000455467
AXL	-2.03836	0.000459824
PKD1L3	1.5243	0.000461362
CNIH2	1.61006	0.000461483
FRMD4A	1.60065	0.000461483
JUNB	1.5798	0.000461483
MOCS1	2.61203	0.000461483
GBA	1.90638	0.000462662
FAM49B	1.04096	0.000463614
OMG	1.47913	0.000464964
C3AR1	1.77775	0.000465337
CKLF	1.67229	0.000465498
SGIP1	4.22911	0.000465498
SHE	1.98604	0.000465498
LMTK2	1.33633	0.00046681
LOC102724237	3.49294	0.000467071
RPS15A	-1.04213	0.000467232
PHLDB2	-1.52252	0.000468128
TREML2	2.48897	0.000468128
PLEK2	2.68032	0.000468176
IFT22	-1.9708	0.000468185
NCR3	-1.07872	0.000469443
AP2A1	1.03252	0.00047027
TMEM71	1.22929	0.000474703
CHDH	3.15554	0.000476739
TBX21	-1.77384	0.00047756
LDHB	-1.07023	0.000477973
RPL36	-1.13846	0.000478267
CD226	-1.3344	0.000479529
GUCY2C	1.88812	0.000479529
COL17A1	2.11224	0.000480828
TALDO1	1.49416	0.000480828
RASSF1	-1.24353	0.000483542
INCA1	3.71365	0.000485408
RDH5	1.23243	0.000486083
SDCBP	1.59126	0.000487252
HMGN3	-1.23336	0.000490973
IGSF6	1.36131	0.000490973
PQLC3	-1.17334	0.000490973
RIMS2	4.1823	0.000490973
BBOF1	2.48817	0.000491022
PPM1A	1.16127	0.000491747
STAG3	1.28673	0.000493239
GYG1	2.67453	0.00049555
C1orf109	-1.03101	0.000495587
CNIH3	1.86075	0.000497845
PLEKHO2	1.14768	0.000497995
IL10RB	1.22432	0.000499325
CDA	2.03034	0.000499814
LOC101929950	2.45215	0.000499814
SMIM5	1.57041	0.000499814
NFYA	1.05298	0.000500126
TMEM45A	3.17518	0.000500302
C22orf34	1.80448	0.000501114
PGAM4	1.70994	0.000501385
RNASEL	1.3435	0.00050155
ABHD14B	-1.03988	0.000502
CCDC9	1.11117	0.000502104
GDPD3	1.5885	0.000502104
PREX1	1.30352	0.000502104
PRKAR1A	1.13574	0.000502104
PRSS8	1.68901	0.000502104
PRUNE2	1.75679	0.000502104
RARG	-1.04084	0.000502104
RPL37A	-1.22697	0.000502104
ST20	2.09243	0.000502104
HMGB2	1.39396	0.000507324
MTHFS	1.7178	0.000509995
DNAAF1	2.06768	0.000511367
ACTN1	1.91076	0.000513193
PACSIN2	1.53777	0.000513193
HERC3	1.09626	0.000515079
RPS14	-1.24936	0.000515079
SOX13	-1.65694	0.000515851
ABTB1	1.74106	0.000516587
FYB1	1.23429	0.000516841
LYVE1	2.85231	0.000517443
CHIT1	3.71752	0.000517479
CHERP	1.17541	0.000519797
SGSM1	-2.14686	0.000529384
CKAP4	2.1608	0.000529615
NRXN3	6.42051	0.000530376
TMEM272	1.98286	0.000530376
B3GALT2	1.22412	0.00053043
PDGFD	-1.94156	0.000534323
PRR7	1.57628	0.000534323
SEC61A2	1.06935	0.000535211
FGFBP2	-1.88936	0.000537874
RPS29	-1.08067	0.000537874
SKI	1.11515	0.000537874
TLE3	1.79778	0.000537874
WNT10B	-1.65653	0.000538662
TSEN34	1.61473	0.000539801
CD52	-1.68552	0.000541666
KIAA1147	-1.17972	0.000541666
LIPF	3.88556	0.000542475
ATP1B1	-1.2459	0.000543036
SPI1	1.68825	0.000543582
ZNF300	-1.42131	0.000546392
MTF1	1.42547	0.000549295
CDC123	1.09923	0.000549785
CSF2RA	1.39747	0.000554066
HBM	6.71375	0.000555712
LILRA5	2.13812	0.000555712
CD24	2.78447	0.000557956
PHF21A	1.60049	0.000557956
HPD	2.054	0.000558946
FRAT1	1.4865	0.000559529
LRRC6	2.13446	0.000560561
CEP295NL	2.40575	0.000562714
SGCB	-1.45983	0.000563058
YPEL4	1.93385	0.000565077
FXN	-1.03467	0.000568488
FCER1G	1.72691	0.000569012
LOC112268131	1.16594	0.000571296
PPP1R12A	1.13407	0.000571296
SLCO3A1	1.33978	0.000571296
ZNF527	-1.13807	0.000571296
LAYN	-2.21422	0.000573642
LRRC70	2.16993	0.000573642
MKRN2OS	1.18143	0.000573928
TTC39A	1.83423	0.000574378
ACSL4	1.34392	0.000574731
ATP2A1	1.42765	0.000578129
DRC7	2.14515	0.000583375
CDH6	5.0694	0.000584798
PPP2R5A	1.0091	0.000588217
MNT	1.24643	0.000591028
FBXO4	-1.11062	0.000598096
ARL8A	1.36734	0.00059864
TLR4	1.60181	0.000599003
MXD3	2.06645	0.000599183
LOC112268052	2.61432	0.000600546
VWCE	3.2058	0.000601658
DHRS13	1.95156	0.00060657
MYO15A	1.33322	0.000606819
AMN1	1.29099	0.000607203
ARSK	-1.1332	0.000607472
BAIAP2	1.66148	0.000611164
CACNA1A	1.78474	0.000611164
TMEM86B	1.13807	0.000611164
VASP	1.44224	0.000611164
INAFM1	1.08249	0.000612261
ERV3-1	1.48507	0.000614909
PPP1R3B	2.28606	0.000614909
TAS2R40	4.34531	0.000615037
GALNT14	3.86635	0.000615312
KANK2	2.16457	0.000625987
TBC1D10B	1.00826	0.000626811
CDKL3	1.78401	0.000627298
TLR6	1.77656	0.000627298
ZNF296	1.22131	0.000627298
ARHGAP9	1.26978	0.000631479
C1orf21	-1.57163	0.000631479
ITLN2	4.89324	0.00063194
STARD4	-1.0543	0.00063194
STAT5B	1.24515	0.00063194
DNAH14	1.80936	0.000637502
C3orf22	1.99878	0.000638855
RPUSD4	-1.11095	0.000639551
APCDD1	-1.50669	0.000640504
RAC2	1.24056	0.000641338
MOB3A	1.31206	0.000641359
CNTLN	1.20868	0.000642524
METTL21C	-1.27274	0.000642524
ESPL1	1.72	0.000642815
LOC107984820	2.28062	0.000649027
ANKRD55	2.38931	0.000653657
REPS2	2.16041	0.000653657
SBK1	-1.63365	0.000654028
LY96	1.57053	0.000658645
AGTPBP1	1.23924	0.000660517
TMEM86A	-1.51922	0.000667826
LSMEM1	2.16896	0.000669647
PCNX1	1.39766	0.000669647
RAB24	1.11958	0.000669647
LOC105375112	2.66486	0.000675513
RHCE	2.4631	0.000676274
RP2	1.18128	0.000676414
TFE3	1.21431	0.000683006
ATG16L2	1.56372	0.000683443
TMEM120A	1.38432	0.000683452
ZNF461	-1.01021	0.00068395
MEGF9	1.47167	0.000685303
CTDP1	1.17981	0.000686401
GXYLT2	2.69545	0.000686732
IL2RB	-1.4978	0.000687648
NMI	1.18768	0.000688221
TMEM234	1.00498	0.000688488
NPRL3	1.82958	0.000689524
PER3	-1.14599	0.000692002
SLC12A7	-1.41704	0.000692002
DGAT2	2.61391	0.000692997
TRIM25	1.75949	0.000692997
GTDC1	1.23463	0.000693019
POLE2	1.96835	0.000701158
NOTCH1	1.60421	0.000704505
RNF13	1.20535	0.000705956
TMC4	1.0999	0.000708729
DMKN	-2.4984	0.000711311
TMOD1	2.76881	0.000713194
BCL3	2.13134	0.000713661
U2AF1L5	2.50606	0.000714776
PJA2	1.02634	0.000715853
TNFSF4	1.43723	0.000715853
PNPLA2	1.13434	0.000720222
SNX10	1.16422	0.000720813
SOD2	2.08075	0.000722628
ICAM3	1.28911	0.000723217
PLK3	1.98945	0.000724199
LMNB1	1.44537	0.000726761
PDLIM7	2.01228	0.000730106
C12orf75	-1.47265	0.00073036
INSC	3.3032	0.000730786
BRCA1	1.01749	0.000733204
PADI2	2.36083	0.000735347
TSPAN4	-1.37871	0.000736261
RAB36	2.17995	0.000738125
PLIN5	3.32562	0.000741083
A3GALT2	2.43625	0.000745377
EIF5A2	-1.30753	0.000745377
NCF2	1.43119	0.000745377
HCLS1	1.06855	0.000758018
TTC26	1.75533	0.000758044
SIAH2	1.28846	0.000759822
SLC1A7	-2.66156	0.000759875
ANGPTL2	1.94165	0.000762855
ARHGEF17	2.09943	0.000764299
FAM151B	1.62144	0.000764648
CATIP	1.88011	0.000765571
ZNF549	-1.20158	0.000767109
TAS1R1	1.80736	0.000768984
ZBTB34	1.15881	0.000768998
RAB2B	1.8718	0.000772109
FAM71F2	2.08897	0.000775541
IFNAR1	1.18427	0.000776062
PLD1	1.43721	0.000776062
S1PR2	-1.34065	0.000776323
ABHD15	-1.08099	0.000783134
CRTAM	-1.58532	0.000783134
PGAM2	1.09457	0.000783134
PGLYRP4	3.56284	0.000783134
PSTPIP2	1.6765	0.000783134
RHBDL1	1.7509	0.000783134
RAB11FIP1	1.16011	0.000786168
COL6A2	-1.86519	0.00078856
LIPC	2.46041	0.00078963
ANKRD46	-1.06608	0.000792714
CSGALNACT1	1.68908	0.000797184
CTNNAL1	1.29314	0.000797184
MKRN3	-2.66851	0.000797184
STK40	1.28744	0.000798421
CDK14	1.80964	0.000799284
SIGIRR	-1.15217	0.000799284
RIMS3	-1.15206	0.00080355
ENTPD7	2.1547	0.000808589
FCHO1	1.02825	0.000808589
RAB19	1.89858	0.00081371
ZBTB7B	1.23092	0.000815136
STX11	1.32413	0.000818166
ROPN1L	2.66413	0.000820199
FNDC9	1.20205	0.00082131
IDI1	1.64431	0.00082131
ITGAM	1.5777	0.00082131
RGS19	1.11996	0.00082131
RNF141	1.25928	0.00082193
PTPRM	-1.70323	0.000822132
LOC102725180	2.26055	0.000823225
HPCAL1	1.01736	0.000825912
LOC107985184	1.30027	0.000827597
SUSD6	1.10629	0.000827682
NDN	-4.09196	0.000828459
ATP9A	3.29619	0.000828825
LGALSL	1.76658	0.000829009
MMP25	3.07686	0.000830786
LAMB3	2.40004	0.000838877
ZNF324	1.19797	0.000839525
MUC5B	2.23516	0.000839534
SCG3	-2.22906	0.000839534
ZNF22	-1.00634	0.000839534
CD3D	-1.47196	0.000842298
CCNL1	1.24126	0.000843108
CHD7	1.42915	0.00084411
SLC12A6	1.53365	0.000852506
HABP4	-1.20022	0.000858739
RPS21	-1.18738	0.000858739
CDHR5	1.71467	0.000859518
MFAP4	1.14603	0.000862954
RPGR	1.10475	0.000863449
FHDC1	2.46182	0.000864829
ZNF213	1.07305	0.000864829
CEACAM5	5.03241	0.000865234
SNX3	1.52772	0.000869492
NLRC3	-1.25845	0.000869607
RHOG	1.51388	0.000870312
ANPEP	1.74636	0.000873488
BAG1	1.51368	0.000873488
FASLG	-2.01678	0.000873488
MMP9	4.148	0.00087565
RSAD1	-1.12054	0.00087565
CSGALNACT2	1.57212	0.000878021
DPY19L4	-1.10272	0.000881554
ASAP1	1.69928	0.000882576
HOXB3	-1.4501	0.000887302
EPB41	1.7833	0.000887754
CPEB2	1.3158	0.000890998
MEFV	1.42807	0.000890998
ZFYVE16	1.27448	0.000890998
MAP3K5	1.11985	0.000891895
SAP130	1.09662	0.000891895
FBXL18	1.00335	0.000892951
METTL7B	6.01643	0.000892951
MYH10	1.75953	0.000897802
PRKCZ	1.19273	0.000897802
TMEM159	-1.06738	0.000899693
TPD52L2	1.03284	0.000907994
CSRNP1	1.68303	0.000908584
SH3BP5L	1.20644	0.000908584
DEDD2	1.3357	0.000909204
FLT1	2.27837	0.000915567
RBPJ	1.15962	0.000915787
INSYN2B	1.57155	0.000919179
ZNF773	-1.08174	0.000920602
IGF2R	1.48289	0.000920756
MAGIX	1.53837	0.000920756
COL13A1	-2.72803	0.000925531
RELT	1.30415	0.000927637
P2RX1	1.50498	0.000931115
GUK1	1.76652	0.000931529
APBA2	-1.15239	0.000932777
YPEL3	1.60607	0.000934742
SAMD10	-1.35714	0.000936449
YBX3	1.68466	0.000937344
CCNK	1.28615	0.000939637
MAP1LC3A	1.8199	0.000948064
CCDC17	1.4392	0.000951956
MCOLN1	1.22438	0.00095361
PIK3AP1	1.22066	0.00095849
ZNF746	1.26866	0.00095849
LRRK1	1.00681	0.000960369
MGAM	3.44533	0.000960369
SLC22A13	2.0153	0.000960369
TIMP2	1.39791	0.000960369
TLR3	-1.73431	0.000961215
MYBPC3	2.36659	0.000962677
THEM6	-1.06203	0.000965942
USP4	1.06104	0.000965942
CYBC1	1.20368	0.000969552
MEF2B	2.54293	0.000969552
VIT	-3.25281	0.000970679
PKIB	-1.833	0.000978921
ZNF354C	-1.15285	0.000978921
SAMD3	-1.54517	0.000980764
TMEM63B	1.47234	0.000981708
CUX1	1.13846	0.000984289
ATP6V1B2	1.06566	0.000984478
ATP6V0B	1.14712	0.000987315
RAB13	1.26469	0.000991854
ZNF600	-1.65991	0.000991854
CFAP206	2.92584	0.000993063
FZD5	1.26682	0.000993063
LRRC37A3	1.33858	0.000993063
PABPC1L	1.1941	0.000993063
PTPRN2	1.44634	0.000998966
KIF3A	-1.01572	0.00100174
FOXO4	1.5617	0.00100236
ACBD7	2.90772	0.00100294
AQP1	3.05574	0.00100294
CLEC1B	1.45292	0.00100742
TMEM185B	1.03313	0.00100776
MTX1	1.2922	0.00100909
NAAA	-1.2566	0.00101298
GIPC1	-1.06751	0.00101405
AP3B2	4.33079	0.00101457
AURKA	1.54202	0.00101856
DTX3	-1.21713	0.00101856
TRMT1L	1.16627	0.00101856
ADGRG3	3.1922	0.00102088
ZNF281	1.3158	0.00102129
JCAD	2.62899	0.00102267
TMCO3	1.33866	0.00102528
FCGR3B	3.22251	0.00102594
HSPA6	2.65127	0.00102881
TMEM88	1.71325	0.00103436
GJC2	2.0915	0.00104163
SLC23A3	1.28043	0.00104294
GPAT3	1.69512	0.00104446
NCF1	1.66805	0.00104446
PXK	1.22474	0.00104446
SNPH	-1.07771	0.00104499
MAPK3	1.33977	0.00104625
CDK11B	1.07859	0.00104692
MAEA	1.20646	0.00105494
RAB3A	1.617	0.00105799
SLC1A3	3.44537	0.00105931
YAE1	-1.1089	0.00105931
NPIPB12	1.29309	0.00106365
PLCXD2	-1.14323	0.00106365
ADA	-1.24697	0.00107027
RBM33	1.02467	0.00107184
GFOD2	1.46697	0.00108323
IVNS1ABP	1.16808	0.00108323
CD6	-1.26686	0.00108434
FAM20A	2.13005	0.00108747
SACS	-1.09206	0.00108845
CHIC1	-1.06971	0.00109488
LOC101928635	3.63893	0.00109847
PRKG2	-2.06622	0.00110373
NEK6	1.08651	0.00110547
PRRT1B	1.81191	0.00110547
PPP1R18	1.33016	0.00110772
ST8SIA6	-1.77443	0.0011116
SAMD15	1.94558	0.00111349
CTSW	-1.59577	0.00111754
LOC643802	2.12272	0.00111862
VNN2	2.27276	0.00111964
RNF24	2.09755	0.00112186
IQGAP1	1.0639	0.0011321
NDST2	1.16369	0.0011321
KREMEN1	3.41034	0.00113295
DISC1	1.73869	0.00113643
POLR2A	1.29862	0.00113643
BRI3	1.27625	0.0011368
MARCKS	1.43717	0.0011368
TM6SF1	1.14716	0.0011368
SH2D3C	1.10688	0.00113958
BORCS7	-1.00551	0.00114965
C5orf30	1.8391	0.00115018
USP13	-1.08217	0.00115018
NARF	1.22558	0.00115749
XPO6	1.81172	0.00116511
ZXDA	-1.10187	0.00116511
DCLK2	-1.56229	0.00116701
C1orf116	1.9288	0.001169
EBLN2	1.15891	0.00117803
ZAP70	-1.44965	0.00117803
DGKK	-1.99312	0.00117989
TRPM6	2.62945	0.00118381
VMP1	1.1376	0.00118604
LYN	1.45374	0.00118715
NHSL2	1.21244	0.00118715
DAPK2	1.72288	0.00118719
SELL	1.59942	0.00118914
GBE1	1.1182	0.00120639
GAREM2	-1.0237	0.00121483
AFF1	1.07154	0.00122021
LOC107986211	1.10933	0.00122298
NDUFAF4	-1.05703	0.00122366
GPSM3	1.17333	0.00122456
ZNF865	1.21745	0.00123028
GNG10	4.354	0.00123075
ZNF396	1.51416	0.00123075
ADM	2.55303	0.00124407
HIF1A	1.51104	0.00124407
PRR5L	-1.62185	0.00124407
2020-09-01	-1.02386	0.00124514
KIF13A	1.19383	0.0012496
LRFN1	1.95581	0.0012496
CEP83	1.71983	0.00124974
GPR37L1	1.50856	0.0012517
UBN1	1.44724	0.00125618
ZNF83	-1.00372	0.00125631
FMNL1	1.29771	0.00125748
PRKACB	-1.16102	0.00126116
ZNF33B	-1.05525	0.00126116
CMIP	1.17687	0.00126438
PGM2	1.21551	0.00126438
EGLN1	1.54922	0.00126483
NRM	1.17473	0.00126483
TNFSF10	1.17945	0.00126827
NEURL1	-1.85404	0.00126957
PASK	-1.33689	0.00126957
S100A8	2.95786	0.00126957
TMEM252	2.95624	0.00126966
TEDDM1	2.96086	0.00127072
TMLHE	1.14357	0.00127072
RPS6KA1	1.10674	0.00127162
TK1	1.09001	0.00127574
GRAMD2B	-1.01119	0.00127803
ZNF813	-1.07001	0.00127803
MIDN	1.52436	0.00128236
LAT2	1.23727	0.00128266
TDRKH	-1.16424	0.00128266
EIF2AK1	1.00681	0.00129021
UBTD1	1.49311	0.00129051
SPOCK2	-1.18449	0.00129718
LOC105377805	1.84219	0.00130047
TOMM7	-1.5315	0.00130047
AGTRAP	1.12548	0.00130868
TMIGD2	-1.29926	0.00130868
TOB1	1.10784	0.00130868
MNDA	1.60982	0.0013104
DYRK2	-1.2099	0.00131521
SEC14L4	5.13868	0.00131802
ZNF551	-1.12712	0.00131802
SPINK2	-4.13319	0.00132098
N4BP1	1.22649	0.00132555
RRP12	1.28144	0.00132978
SNRPN	-1.33142	0.0013326
RAB33B	1.10953	0.00133311
MMAA	-1.02674	0.00133427
GDPD1	-1.09683	0.00133433
TESC	1.72079	0.00133433
CIC	1.1001	0.00134267
KDM5B	1.08905	0.00134267
STAB2	2.06203	0.00134802
MCAM	1.24969	0.00134968
CLEC9A	1.91645	0.00135372
LSM11	-1.08314	0.00135568
BMP6	1.76125	0.00136184
MLNR	2.79191	0.00136184
SLC25A37	3.04356	0.00136708
YIPF1	1.16217	0.00136708
RUNX3	-1.14829	0.00136772
NT5DC3	1.45905	0.00137506
ABHD4	1.27039	0.00137856
GK	2.10501	0.00138075
PLSCR1	1.81816	0.00138075
CACNA1E	3.71232	0.00138253
TMEM154	1.6665	0.00138747
CHST15	1.66031	0.00138796
MYL4	4.34313	0.00138796
RCVRN	1.97585	0.00138796
ZNF230	1.12674	0.00138901
CRYZ	-1.10553	0.00139106
ZNF286A	-1.0383	0.00139106
ADGRD1	-2.1667	0.00139153
DGCR2	1.06956	0.0013924
PAQR5	4.18339	0.0013951
RAB20	1.47574	0.0013951
RECK	-1.12146	0.0013951
ZNF829	-1.40087	0.0013951
JAML	1.24119	0.00139807
LIMCH1	-2.35692	0.00140433
TWISTNB	-1.21482	0.00140704
ATG2A	1.78898	0.00140774
NAALADL1	-1.0455	0.00140792
LOC107987044	1.66416	0.00140948
MANSC1	3.44004	0.00140948
TP53I13	-1.11752	0.00142216
TLE1	1.79499	0.00143731
EPS15L1	1.13156	0.00144041
PRDM5	3.18176	0.00144536
RGL3	2.31394	0.00144664
RCOR1	1.05236	0.0014477
PADI6	-2.68587	0.0014531
BMP2K	1.07136	0.0014544
NME3	-1.20831	0.0014544
CCDC125	1.39328	0.00145769
CSNK1D	1.52696	0.0014627
NFKBIA	2.14544	0.0014627
PAIP2B	-1.26749	0.00146555
ALKBH4	1.22302	0.00147263
DDIT3	1.58634	0.00147263
STOM	2.0037	0.00147263
RAB31	1.48937	0.00147726
RTF2	1.01627	0.00147803
ALOX12	1.15493	0.00148594
CDC25C	1.15504	0.00148693
FRMPD3	-1.64556	0.00148707
STON1	1.3733	0.00148707
ADGRA3	-1.87955	0.00149295
NANOS3	2.16455	0.00150372
F11R	1.11249	0.00150884
PHF13	1.44576	0.00151835
GLUL	1.67865	0.00151982
UCK2	-1.07276	0.00151982
CD3G	-1.38199	0.00152305
DOCK5	1.81161	0.00153211
TCN1	2.46737	0.00153595
KLRC1	-1.86665	0.00154335
TLR2	1.45913	0.0015471
SLC16A5	1.01654	0.00155028
LILRA2	1.32701	0.00155799
ARHGEF11	1.07011	0.00155961
KCNA6	-2.02855	0.00155961
TXK	-1.18324	0.00155961
TET2	1.10112	0.00156607
ZNF883	-1.64639	0.00156647
IL21R	-1.15491	0.00158141
GADD45G	2.21937	0.00158147
USP6NL	1.07126	0.00158559
DSC2	1.88288	0.0016051
TXN	1.21518	0.00160691
KNL1	1.33405	0.00161036
SLFN5	-1.30147	0.00162093
TNNI2	1.46845	0.00162451
OCIAD2	-1.12152	0.00162545
PDZD8	1.058	0.00163151
SCN2B	4.6895	0.00163151
SQOR	1.24447	0.00163151
USP46	-1.02697	0.00163151
CAB39	1.28591	0.00163231
CNN2	1.22743	0.0016327
NBPF26	1.57613	0.00164148
LOC112268260	3.01497	0.00164163
ADAT2	-1.31235	0.00164231
SLC9A4	5.5753	0.00164991
LOC102723750	1.34018	0.00165136
PTPDC1	-1.06074	0.00165598
LBR	1.25291	0.0016573
ZNF502	-1.28419	0.0016573
TRPM2	1.98994	0.00167526
JAKMIP2	-1.69775	0.00167632
GZMH	-1.88767	0.00168077
PLIN4	3.01387	0.00168242
ARMC12	1.43427	0.00168427
TMTC1	2.55601	0.00168427
LOC101928841	2.87206	0.00168498
CA4	3.40465	0.00168594
CATSPERB	-1.68664	0.0016878
VSIG10L	1.46716	0.00168832
ABCA7	1.08572	0.00168974
OSGIN1	1.49114	0.00168974
PIM1	1.1789	0.00169423
NOP53	-1.00785	0.00169518
CEP126	-1.42207	0.00169834
TGFB1I1	1.74385	0.00169834
PPP4R2	1.26814	0.00170788
SH3D21	1.64952	0.00171281
RARA	1.5702	0.00172691
CACNB3	-1.20273	0.00173647
SECTM1	1.47453	0.0017479
CHST10	-1.28679	0.00175666
YY1AP1	1.00335	0.00176056
TAFA1	-1.64477	0.00176114
MTFP1	-1.1009	0.00176436
CAMKK1	1.44304	0.00176769
CCDC18	1.19572	0.00176769
IER3	2.36043	0.00177682
ITGB7	-1.05631	0.00178114
PIK3CD	1.07477	0.00178206
HFM1	2.41831	0.00178902
ZSCAN12	-1.04908	0.00180583
HIST1H3E	-1.22238	0.0018072
LEXM	-1.87383	0.0018072
LOC107984638	1.65628	0.0018139
FKBP9	1.62139	0.00181567
RNASE2	1.64547	0.00182263
EVL	-1.14209	0.00182303
UBAP2	1.23946	0.00182439
NTNG2	1.76057	0.00182993
OSCAR	1.57959	0.00184324
SPECC1	1.94102	0.00184401
CD59	1.80096	0.00184417
HSPBAP1	1.13512	0.00184581
ME3	-1.65345	0.00185148
SLC19A1	1.74887	0.00185181
FBL	-1.03713	0.00185853
APAF1	1.09124	0.00185927
PAG1	1.41485	0.00187785
ANOS1	2.95475	0.00189282
MPIG6B	1.5707	0.00189282
MYO6	-1.45145	0.00189282
AGFG1	1.54201	0.00189798
LRRC36	-2.72312	0.00189798
HAVCR1	-1.25433	0.00190359
ARL9	-2.62267	0.00190807
MAFG	1.51202	0.00191078
POU5F1	1.59782	0.00191164
ZNF573	-1.10196	0.00191806
ZSWIM6	1.00739	0.00192064
CAMTA2	1.10997	0.00192199
GOLGA7B	-1.23701	0.0019223
CLEC12B	1.40254	0.00194604
NT5C2	1.14884	0.00195138
PHACTR1	1.8898	0.00196131
COLCA2	3.24129	0.00196238
B3GNT2	1.17214	0.00196305
UGCG	1.79633	0.00196783
ARAP3	1.89629	0.00197246
CDKN2C	1.2131	0.00197246
NMT2	-1.16467	0.00197595
ABCB5	5.77834	0.00198704
ABHD12B	2.37586	0.00199821
RNF165	-1.45346	0.00199821
UBE2R2	1.11585	0.00200153
APOA2	1.90765	0.00200448
PHF24	2.98307	0.00201997
IER2	1.14358	0.00202807
PLK2	1.70235	0.00203271
SRXN1	1.22465	0.00204273
TRIM55	1.78718	0.00204391
ATP6V1C1	1.71977	0.00204621
KCTD4	1.49859	0.00204621
SH2D4A	1.97071	0.00205158
NR2E1	7.17329	0.002057
CWC25	1.01394	0.00205922
ACSL3	1.02173	0.00206056
FAM209B	1.5214	0.00206931
MAGEE1	-1.18956	0.00206931
PTPN12	1.05795	0.00206931
TNFRSF10C	3.07375	0.00207158
FAS	1.14488	0.00207478
CDKN2D	1.35536	0.0020889
TNFRSF25	-1.37982	0.0020891
TPM1	1.01553	0.00209798
S1PR4	1.36244	0.00209983
MXD1	2.09452	0.00210253
GRHL3	4.09143	0.00210653
MAPK13	1.26076	0.00210653
SLC15A2	1.36842	0.00210723
XKR8	1.326	0.00210723
KLHL25	-1.14157	0.00211208
SERPINA9	3.52314	0.00211375
INHBB	4.14774	0.00214864
CEACAM3	2.47606	0.00215921
SHOC1	3.35803	0.00216765
IRF7	1.18804	0.00218973
PAXX	-1.14552	0.00218977
HIP1	1.8834	0.00219109
SMOX	1.51669	0.00219225
NR1I3	1.89271	0.00219923
SPEF2	-1.33883	0.00219923
OR9A2	6.04569	0.0022149
TGM2	1.59685	0.00222314
GOLGA1	1.05414	0.00223479
EFCAB2	1.04068	0.00224181
ANKRD1	-4.23247	0.00225146
SLC4A4	-1.59992	0.00225146
IGFBP3	-1.51288	0.00225169
C9orf66	1.39835	0.00226305
LMTK3	-1.14255	0.00226546
NEDD8-MDP1	1.32661	0.002275
MKNK2	1.05573	0.00228289
SPATA32	1.89972	0.00228289
THEMIS2	1.22028	0.00228289
PCDHGB5	-1.74873	0.00228445
CYB5D1	1.0813	0.0022851
LGALS9B	-1.88204	0.0022851
UBE2D1	1.55627	0.00229187
JAG1	1.19745	0.00229255
RPS13	-1.01924	0.00230104
SPATA16	5.08085	0.00230104
PTPRE	1.25998	0.00230294
CNTNAP3B	3.40836	0.00230927
CDC42EP2	1.89687	0.00230996
SPINK8	2.11085	0.00231153
GALNT3	1.28717	0.00231155
KIF19	-2.19916	0.00231787
MYADM	1.34653	0.00231829
SKAP2	1.28595	0.00231829
TXNRD1	1.01611	0.00231973
LIMK2	1.82051	0.00232399
TRIM59	-1.23724	0.00232399
LOC105372824	1.89128	0.00232417
CLEC4C	-2.29896	0.00234699
ITPRIPL1	-1.41846	0.00237011
NFAT5	1.2283	0.00237011
MRC2	2.67592	0.00237381
DCUN1D1	1.09381	0.00238007
EXTL2	-1.16867	0.00238007
ZNF420	-1.04779	0.00238007
CD63	1.1962	0.00240302
LOC100287036	1.52997	0.00240302
ABHD2	1.1503	0.0024066
CARNS1	-1.36316	0.0024066
CREBBP	1.28122	0.00240916
TBC1D3L	1.96915	0.00240916
GRIK1	1.43756	0.00241823
MEF2A	1.2167	0.00241823
TLR10	1.60456	0.00241823
GATA3	-1.26726	0.00241936
RAF1	1.1019	0.00242641
LKAAEAR1	3.00102	0.0024315
ASAH2B	-1.20314	0.00244749
TAS2R38	4.13769	0.00244846
DYNC2H1	-1.22846	0.00245014
FDXACB1	-1.06053	0.0024503
THEGL	5.53823	0.0024503
CITED4	1.23268	0.00245264
COX7A1	1.21592	0.00245631
SPATA46	4.41454	0.00246283
HEG1	-1.1355	0.00246387
ANKRD2	3.62894	0.00247413
LIMS2	2.10126	0.00248339
BRD2	1.04513	0.00248787
CPQ	1.20135	0.00250476
EMC3	1.25602	0.0025148
ZFP30	-1.30788	0.00251866
ING2	1.00193	0.00252107
ZER1	1.08109	0.00252694
LCK	-1.1824	0.00253088
OR6V1	5.5667	0.00253088
ETNK2	-1.36519	0.002553
PGLYRP1	3.01214	0.00255915
CFAP70	1.0082	0.00256387
PCMTD1	1.14751	0.00258091
NFKB2	1.55711	0.00258632
PID1	-1.86433	0.00258632
STPG4	1.45811	0.00258936
C8orf88	1.80427	0.0025899
LOC107986351	2.57928	0.00259064
HAGH	1.75967	0.00260138
MAP1LC3B2	2.12605	0.00260747
KIAA1671	-1.83139	0.00261467
OLIG2	2.46559	0.002615
EFNA5	-1.7479	0.00261619
RFLNB	1.35028	0.00261773
TMEM260	1.30588	0.00262514
SYCP3	1.43837	0.00262579
GPA33	-1.29836	0.00262837
DCAF6	1.06383	0.0026338
APOL4	2.72111	0.00264975
APBB1	-1.03881	0.00266354
PTAFR	1.27659	0.0026657
SMIM1	2.10824	0.00266803
RASSF4	-1.28342	0.00267045
C9orf163	2.23692	0.00267911
TECTA	1.76234	0.00268167
NBPF14	1.03838	0.00271827
PDE6B	-1.07395	0.00271827
MBNL3	1.51576	0.00272467
RBM38	1.40608	0.00274127
SAMD4B	1.36158	0.00275456
ADGRE2	1.84214	0.00275846
ZDHHC18	1.87351	0.00275897
PRXL2A	-1.08445	0.00276382
ADAM9	1.39339	0.00277539
TLR9	1.66023	0.00277576
RORA	-1.32507	0.00277829
ZNF483	-1.24245	0.00279491
PRKCH	-1.09307	0.00281054
ZNF57	-1.0532	0.00281521
RGS9	-1.67921	0.00281937
GLRX5	1.84995	0.00283876
MYRIP	1.90973	0.00283876
SETD1B	1.07462	0.00283876
DHRS4L2	-1.08688	0.00284296
DNASE1L2	1.6726	0.00287218
AGER	1.23708	0.002875
WDFY4	1.14576	0.002875
GZMM	-1.2535	0.00287745
MINDY4B	3.51598	0.00287856
SEZ6	1.925	0.00288036
IGF2BP2	1.75255	0.00288112
FBXO24	1.82022	0.00288488
ANO7	1.54011	0.0028961
KLHL8	1.13314	0.00290032
PLEKHG2	1.20829	0.00290032
RAB5IF	1.18569	0.0029006
BAIAP2L1	1.51195	0.00291261
GNAQ	1.34928	0.00291261
CCDC189	1.6693	0.00291308
LOC105369214	2.66777	0.00291805
C1orf216	-1.21893	0.00291902
FGGY	1.2202	0.00291902
LPAR2	1.50385	0.00291902
MPP7	1.14521	0.00291902
RAB40B	-1.32679	0.00292644
TFRC	1.01702	0.00292644
RRAGD	1.36413	0.0029481
CACNB1	-1.14079	0.0029564
C7orf61	1.95805	0.00296719
HYAL1	1.47724	0.00297176
HPGD	2.91329	0.00297967
MMP28	-2.5961	0.00297967
KIAA0825	2.15235	0.00298561
COL4A1	2.79732	0.00298923
PAPLN	1.52073	0.00298998
WSB1	1.12908	0.00299102
LOC105371409	2.66934	0.00300268
SPDYE16	2.00032	0.00300268
CAP1	1.1568	0.00301132
RNF39	1.40525	0.00301595
ADCY4	1.39177	0.00303091
SEMA4C	-1.20038	0.0030397
TBL1X	1.11833	0.00304049
TMED8	1.25467	0.00304853
UPK3A	-2.50406	0.00305037
ATP8B4	1.25191	0.00306532
CD2	-1.31216	0.0030735
CREB5	2.17769	0.00308525
FBXO9	1.04994	0.00308525
PPT2	-1.05041	0.00308552
KIAA1958	1.26655	0.00309022
ARMCX1	-1.48384	0.00310096
MORC3	1.16391	0.00310096
SPACA6	2.20503	0.00310369
ACOX1	1.18922	0.003109
CCDC126	1.26093	0.003109
RLBP1	1.87005	0.00311628
SMPDL3B	1.80097	0.00312935
TSPAN16	2.14392	0.00314231
NFKBIZ	1.53777	0.00314903
TMEM236	1.76715	0.00315044
AFF2	2.1826	0.00315287
UPP1	1.59173	0.00315667
CNR1	1.90684	0.00315792
IRAK2	1.10075	0.00315792
APMAP	1.47835	0.00316071
PARP9	1.37031	0.00318303
MPP5	1.20912	0.00319218
SPRED1	-1.10916	0.00319218
CRISPLD2	1.55066	0.00319813
FAM8A1	1.27159	0.00320194
ABHD1	1.0199	0.00320474
PLTP	1.32954	0.00320474
IFNGR2	1.22613	0.00321599
ZNF302	-1.00048	0.00321599
BPHL	-1.10109	0.00322141
NUSAP1	1.49307	0.00322141
NT5DC4	2.21491	0.00322606
PTGDR	-1.54212	0.00322606
MYBPHL	2.19837	0.00322968
TPTEP2-CSNK1E	1.58036	0.00322968
LTB4R	1.18797	0.00324587
CFB	1.33433	0.00325521
SERPINB1	1.56613	0.00325521
HMMR	1.59137	0.00328331
UBALD1	1.16677	0.00329326
VASH1	-1.38855	0.00329828
KLF12	-1.13537	0.00331488
ADCY1	-1.48677	0.00331633
NDST3	3.28303	0.00332057
KCNJ13	1.29664	0.00332256
ADAMTSL4	1.62868	0.00335219
LIPM	3.1091	0.00335219
FOSL2	1.20622	0.00336688
ABCC2	1.42507	0.00338174
LRFN2	-2.15979	0.00338174
BCL11B	-1.09888	0.00339766
ARMC9	-1.42877	0.00340007
RNF122	1.13153	0.00340836
HSPA1B	1.98206	0.0034126
CD96	-1.17895	0.00341436
ZNF568	-1.06875	0.00342921
CPNE5	1.86304	0.0034328
SHD	-4.10212	0.00344888
GPR146	2.0483	0.00345083
MPZL3	1.54926	0.00345322
LOC102724965	1.0201	0.00345445
TTC16	-1.43537	0.00345445
RDH12	1.33227	0.00346049
LRRC75B	1.04998	0.00346419
RMI2	1.68907	0.00346623
ZNF287	-1.12986	0.00347
APPL2	1.02986	0.0034877
CDH1	3.28422	0.00348803
LOC100505502	1.17798	0.00348808
SEMA4F	-1.10922	0.00349664
PLEKHG6	1.67965	0.00350537
ARVCF	-1.29093	0.00350743
YIPF3	1.01229	0.00351297
CBS	2.89668	0.00352862
EVI2B	1.1937	0.00352862
KLHL14	2.45757	0.00352862
RAB3D	1.15567	0.00352862
SCLT1	1.01704	0.00352862
SLAMF6	-1.05902	0.00352862
AADAC	4.28816	0.00353703
JMJD1C	1.2498	0.00353825
DPEP1	1.71746	0.00353854
UBB	1.78555	0.00354339
ABCC11	1.07657	0.00354903
RAPGEF2	1.05856	0.0035514
UBE2B	1.25533	0.00356448
LIMA1	-1.09567	0.00356613
RILP	1.51434	0.00356613
ACVR2B	-1.18535	0.00357037
PTEN	1.09494	0.00357037
C5AR1	1.63745	0.00357162
TBC1D8	1.85773	0.00357399
GSDME	-1.61609	0.00357879
LY6G6C	2.88709	0.00358722
PDLIM4	1.68854	0.00358722
TIAM1	-1.24316	0.00361444
COX6B2	2.79517	0.00361544
ERBB3	-1.90328	0.00361544
ZMIZ1	1.2027	0.00366056
GUCY2F	4.83027	0.00366949
CDC42BPG	1.20201	0.003677
HELZ2	1.27211	0.00367702
TMEM45B	1.75739	0.0036773
KIR3DL1	-2.07188	0.00367772
FBLIM1	2.75709	0.00368023
KLRG1	-1.50708	0.00370779
GNG4	3.98308	0.00371314
TMEM14A	-1.53432	0.00371314
OR2B6	2.70701	0.00371314
APOBEC3A	1.78049	0.00372611
AOC1	4.36149	0.00374507
ZNF548	-1.03872	0.00375421
BORCS8	1.06474	0.00375495
DENND5A	1.27241	0.00375653
SAT1	1.42152	0.00375653
CCDC152	-1.58514	0.00375811
GPX2	1.18454	0.00375979
AOC3	2.33123	0.0037656
PLET1	1.5178	0.0037656
ATP1B2	3.70642	0.00376563
CUX2	-2.31013	0.00376563
EDARADD	-1.6065	0.00376873
ITK	-1.09702	0.00383293
LCP2	1.01238	0.00383511
RWDD2A	-1.06944	0.00384034
OR10P1	4.06371	0.0038446
PLEKHA5	-1.57406	0.00385162
TIAM2	1.67059	0.00385548
COL22A1	4.63726	0.00386284
DES	-2.69834	0.00387085
ESR1	1.09298	0.00387085
BDH2	-1.21262	0.00387313
ADHFE1	-1.15652	0.00388137
FAM104A	1.16433	0.00388146
REEP6	-1.7556	0.00388744
MAN1A1	1.05279	0.00389464
CD81	-1.01258	0.00391726
UBE2C	1.28443	0.00394416
STEAP4	2.09139	0.00394605
PLAGL1	1.02407	0.00394672
EPB41L4A	-1.05078	0.00395297
NANOS1	-2.13227	0.00395297
QSOX1	1.51291	0.00396989
SLC4A7	-1.03726	0.0039705
ZNF354B	-1.08384	0.00398915
PLAUR	1.60939	0.00402495
PANK1	-1.11909	0.00403047
TMEM275	-3.00779	0.00403437
C4orf50	-1.71299	0.00403535
TPRG1	-1.36632	0.00404234
ALPL	3.83937	0.00404512
CCDC102B	-1.07096	0.00405218
CXCL8	3.72306	0.00405218
NLRP6	2.79976	0.00405218
WDR26	1.03742	0.00405218
FUT11	-1.03955	0.00405331
JMJD6	1.08059	0.00405331
WLS	1.63871	0.00405331
TYROBP	1.11158	0.00406091
SERPINF1	-1.13969	0.00406984
SLC15A4	1.03985	0.00408782
P3H4	-1.21647	0.0040979
ZSWIM4	1.24147	0.0040979
SMARCD3	1.17761	0.00410853
SFRP2	3.21163	0.00412092
MND1	1.21406	0.00412992
FAM89A	2.32545	0.00415334
UPK3B	1.70264	0.00416073
SPNS2	1.34262	0.00416258
CD274	1.57495	0.00416836
CCDC85C	1.29869	0.00417031
CCDC13	1.09699	0.00417465
C4orf3	1.11188	0.00418329
ABCB6	1.09751	0.00419064
BTNL8	2.87005	0.00419064
KCNK7	1.99083	0.00419563
F2RL1	1.83084	0.00419568
BTBD17	-4.12494	0.0042034
[truncated: 1,084 more rows]
