# Supplementary material for: The noncoding and coding transcriptional landscape of the peripheral immune response in patients with COVID‐19
Source: Clin Transl Med. 2020 Oct 11;10(6):e200. doi: 10.1002/ctm2.200 (PMC7548099; doi:10.1002/ctm2.200)
Supplement: Supplementary file 9 — Table S3 [file CTM2-10-e200-s009.xlsx]

## Sheet: S3A
Table S3A. DElncRs comparing moderate cases to healthy controls.
Symbol	log2FC	q-value
ZEB2-AS1	1.99095	1.33721e-07
LINC02289	-4.70632	5.89765e-07
LINC00856	-5.03367	4.87347e-05
LINC02399	5.48753	5.51157e-05
LINC01132	4.319	6.81711e-05
LINC02288	-2.91446	6.81711e-05
CPEB2-DT	-1.82956	0.000111622
ITPKB-IT1	-2.06607	0.000111622
NCF4-AS1	-3.05014	0.000111622
MRVI1-AS1	-3.10566	0.000128415
DISC2	-2.47306	0.000141386
MIR181A1HG	2.66905	0.000148333
LINC01032	-3.22582	0.000160257
LINC00888	1.70541	0.000175915
LINC01506	-3.28553	0.000350969
LINC01136	-2.58236	0.000402733
CATIP-AS1	-2.0705	0.000457946
DANCR	1.48623	0.000492548
OTUD6B-AS1	1.32975	0.000492548
SNHG6	1.63811	0.000492548
MEF2C-AS1	-1.86562	0.000595543
SCAT2	1.5158	0.000635058
WAC-AS1	1.35054	0.000659603
LINC00938	1.25496	0.000797974
MIRLET7BHG	-1.75314	0.000899599
EZR-AS1	1.80082	0.00094889
LINC02218	-3.35451	0.00101531
RTCA-AS1	1.75823	0.00101531
LINC01093	-3.27526	0.00111168
HCG27	-1.63345	0.00126541
LINC02404	2.82491	0.00139053
LINC00921	-1.32378	0.00139985
DARS-AS1	-1.97822	0.00156256
COA6-AS1	1.46854	0.00158833
MIR3945HG	-3.09161	0.00168568
ELN-AS1	3.83104	0.0017117
ITPK1-AS1	-2.47966	0.0017117
BABAM2-AS1	-2.45564	0.0019479
LINC01151	-2.96739	0.00198574
TGFA-IT1	-3.06583	0.00198574
TMEM92-AS1	-2.54551	0.0025106
RPARP-AS1	1.12743	0.00384194
LINC00271	2.75889	0.00393173
LINC01735	-4.93759	0.00393173
ZNF529-AS1	1.35426	0.00393173
ARHGAP31-AS1	2.36471	0.00449285
LINC00211	-2.8681	0.00449285
STAM-AS1	2.16118	0.00469732
PACERR	-3.17152	0.00510124
LINC00593	-2.9147	0.00550476
LINC00989	-2.74996	0.00550476
LINC01802	-4.82764	0.00550476
LINC02158	-2.29422	0.00550476
LINC02265	2.15077	0.00550476
FLJ13224	1.21116	0.00592976
BIRC6-AS2	-1.56052	0.00595921
NALT1	-1.52695	0.00613798
SNHG1	1.13381	0.00613798
SNHG3	1.04796	0.00613798
TMCO1-AS1	1.41132	0.00613798
PYCARD-AS1	1.14788	0.00619583
ZSCAN16-AS1	1.1056	0.00632814
ILF3-DT	1.07755	0.00651045
PRKCZ-AS1	-1.47668	0.00682454
LINC01783	5.24751	0.00682826
PKP4-AS1	-1.28648	0.00682826
KIZ-AS1	-1.35248	0.00722752
SLC16A1-AS1	1.42631	0.00722752
LINC02611	1.46315	0.00785784
AFF1-AS1	1.45479	0.00794286
UBE2D3-AS1	-1.43441	0.00794286
LINC00680	1.04016	0.00819625
ST20-AS1	-1.24392	0.00905869
KCNQ1OT1	-1.49028	0.0092203
EHD4-AS1	1.78649	0.00955956
EPB41L4A-AS1	1.18443	0.0105804
LINC01262	-3.2951	0.0109528
MIR155HG	1.5578	0.0109528
MRTFA-AS1	-1.41559	0.0109528
PRMT5-AS1	-1.83326	0.0109528
SMILR	-2.5073	0.0109528
LINC00667	1.11319	0.0110079
LINC02446	2.13555	0.0111464
URB1-AS1	1.35409	0.0111464
LINC01359	-2.3881	0.0115313
DHRS4-AS1	1.12726	0.0116172
PCAT29	-2.7636	0.0122769
LINC01485	-4.25127	0.0127772
ZNF687-AS1	-2.37455	0.0127772
C10orf91	2.27272	0.0147318
CFLAR-AS1	-1.46302	0.0156637
LINC02455	4.23982	0.0167783
ARF4-AS1	-1.24605	0.0178584
GNG12-AS1	-2.29255	0.0180894
SMC5-AS1	1.32193	0.0180894
LINC00677	-2.52679	0.0200622
HMGN3-AS1	1.09328	0.0205412
MIR34AHG	2.39997	0.0207233
DENND6A-DT	-1.58376	0.0210832
LINC01588	1.14759	0.0210832
LINC02217	-2.87595	0.0214
LINC01353	-1.78331	0.0214698
LINC01191	-1.6647	0.0216222
LINC01531	-3.02222	0.0217392
PROSER2-AS1	4.42961	0.0225238
TRIM52-AS1	1.25659	0.0226347
C18orf61	-5.56886	0.0226387
HSD11B1-AS1	-2.12402	0.0243617
LINC02255	-3.3599	0.0250993
GLIDR	1.16558	0.0260703
FAM13A-AS1	-1.19099	0.0269563
ARHGAP26-AS1	-1.82591	0.0272939
LINC00293	-4.09489	0.0274659
HIPK1-AS1	1.32688	0.0277276
KCNJ2-AS1	-2.11043	0.0277276
LINC00853	-2.29291	0.0277276
MIF-AS1	-1.18914	0.0277276
MIR133A1HG	-1.19923	0.0277276
ZBTB20-AS3	-1.38857	0.0277276
RUNX1-IT1	-1.02963	0.0287817
TXNDC12-AS1	-1.23489	0.0319937
LINC01023	1.90869	0.0322383
PHACTR2-AS1	-1.06557	0.0338815
SNHG9	-1.01523	0.0338815
DPYD-AS2	-1.34762	0.0346201
LINC01679	1.45848	0.0346561
LINC01887	-3.69918	0.0351818
PTOV1-AS1	-1.82299	0.0355203
SPATA13-AS1	1.04828	0.0355629
BFSP2-AS1	-2.03058	0.0372652
LUNAR1	-2.82585	0.0372652
STIM2-AS1	1.2727	0.0372652
PLCB1-IT1	-1.28244	0.0386293
ERICH6-AS1	1.20486	0.0397591
LINC00332	3.03054	0.0397591
LYPLAL1-DT	-1.53141	0.0397591
LINC01001	-1.78418	0.0399144
SCAT8	-1.50538	0.0437693
LINC00607	2.82227	0.0442184
LINC02195	4.52811	0.0442184
ZNF625-ZNF20	1.55546	0.0442184
LINC01215	1.12464	0.0454074
CDIPTOSP	-3.28376	0.0457838
LUCAT1	-2.13909	0.0470817
NDST1-AS1	-2.9364	0.0475395
MIR762HG	1.04327	0.0480761
WEE2-AS1	1.74075	0.0487474
WWOX-AS1	-1.64783	0.0488434
AGAP2-AS1	-2.56175	0.0499229
ETS1-AS1	3.18382	0.0499229
PLCXD2-AS1	1.11022	0.0499229
LINC00222	-2.2195	0.0499336
LINC02669	-2.83972	0.0499336

## Sheet: S3B
Table S3B. DElncRs comparing severe cases to healthy controls.
Symbol	log2FC	q-value
LINC01002	1.87125	2.30296e-05
RTCA-AS1	2.04034	0.000517521
MGC12916	2.59965	0.000837028
ZEB2-AS1	1.43562	0.00136359
MAPK6-DT	4.69731	0.00175051
MIR3142HG	-2.58743	0.00175051
PROSER2-AS1	6.05713	0.00250474
MIR181A1HG	2.37154	0.00303543
C15orf54	-3.02203	0.00366297
IDI2-AS1	1.59904	0.00366297
MIR17HG	-1.65106	0.00391722
LINC02320	2.54424	0.00410742
LINC00174	1.89513	0.00815558
PWAR6	-1.63639	0.00815558
LINC01268	2.39749	0.0085914
FAM27B	2.46138	0.00904814
LINC00298	-3.0035	0.0105783
LINC01355	-2.81707	0.0105783
ATP6V0E2-AS1	-1.70221	0.0140139
AZIN1-AS1	2.68877	0.0140139
CD200R1L-AS1	-4.42599	0.0140139
CYYR1-AS1	5.96958	0.0140139
EZR-AS1	1.55879	0.0140139
FAM238A	1.5968	0.0140139
LINC00989	-2.66166	0.0140139
LINC02210	-1.15504	0.0140139
LINC02265	2.15322	0.0140139
LINC02399	3.87239	0.0140139
NEXN-AS1	-2.36552	0.0140139
PTCSC1	1.47681	0.0140139
PWARSN	-1.34311	0.0140139
TTC39C-AS1	-1.84937	0.0140139
LINC00570	6.88986	0.0141585
ERI3-IT1	-1.27782	0.0145643
ALKBH3-AS1	-1.72134	0.0150221
MEF2C-AS2	-4.2034	0.0150415
ZSWIM8-AS1	1.48779	0.0150415
CARNMT1-AS1	-1.48444	0.0151855
C1RL-AS1	1.30136	0.0159297
EHD4-AS1	1.80189	0.0159297
ITPKB-IT1	-1.45778	0.0159297
LINC02345	-3.77094	0.0159297
RGMB-AS1	3.53588	0.0159297
LINC02042	-4.14336	0.0162741
FAM160A1-DT	-4.00613	0.0165122
PYCARD-AS1	1.11324	0.0165122
SOD2-OT1	2.61207	0.0165122
C10orf91	2.38141	0.0168565
WAC-AS1	1.05666	0.0171115
LINC02458	-2.8129	0.0171888
SNHG21	1.1908	0.0171888
SREBF2-AS1	1.2898	0.0171888
LINC01281	-3.72488	0.0180951
PDYN-AS1	2.54909	0.0194293
LINC01032	-2.227	0.0228822
LYPLAL1-DT	-1.80233	0.0229318
MEF2C-AS1	-1.39601	0.0229318
MIR194-2HG	2.30926	0.0229318
MIR503HG	2.9771	0.0229318
CLIP1-AS1	1.52094	0.0229819
CYP1B1-AS1	2.43166	0.0241429
LINC02316	-1.16619	0.0250225
STAM-AS1	1.91012	0.0250225
FAS-AS1	1.53287	0.0268521
LINC00565	-2.05841	0.0290185
LINC02536	-2.00782	0.0290185
SLC12A5-AS1	3.30123	0.0307747
LINC01907	2.90779	0.032636
GATA2-AS1	-2.97171	0.0339336
RAI1-AS1	-1.56645	0.0339336
IL21R-AS1	-1.47944	0.0340439
A1BG-AS1	-1.38044	0.0345303
EMC1-AS1	1.46035	0.0345303
LINC00861	-1.29714	0.0381009
LINC02610	-2.92651	0.0381009
MIR4697HG	-1.42473	0.0381009
PRC1-AS1	1.84894	0.0381009
DNMBP-AS1	1.59015	0.0416649
LINC00399	2.8367	0.0416649
LINC02223	-4.04762	0.0416649
RHPN1-AS1	2.69661	0.0416649
CTB-3M24.3	4.63037	0.0422903
MED4-AS1	1.49737	0.0422903
HOXA-AS2	-4.4718	0.0424551
ITPRIP-AS1	1.36501	0.0432066
LINC01300	3.73369	0.0432066
MIR22HG	1.0218	0.0432066
STEAP3-AS1	3.47838	0.0432066

## Sheet: S3C
Table S3C. DElncRs comparing severe cases to moderate cases.
Symbol	log2FC	q-value
LINC01002	2.38948	1.1274e-12
LINC01093	5.09586	1.14437e-10
LINC02289	4.05311	2.54648e-06
PCED1B-AS1	-1.26746	4.01824e-06
DISC2	2.53711	1.03336e-05
LINC01001	2.95794	1.03336e-05
LINC02288	2.75501	1.03336e-05
LIPC-AS1	4.19438	1.03336e-05
MIR3945HG	3.62357	1.03336e-05
RPARP-AS1	-1.43513	1.03336e-05
LINC00676	3.38625	2.10257e-05
PTCSC1	1.87416	2.10257e-05
UVRAG-DT	3.25331	3.11408e-05
MIR9-3HG	-2.04345	3.11427e-05
MIR3142HG	-2.66587	3.21672e-05
HSD11B1-AS1	3.08282	3.37151e-05
C1RL-AS1	1.66031	4.68762e-05
LINC00309	3.07935	4.68762e-05
ITPRIP-AS1	2.00255	5.14293e-05
KCNJ2-AS1	3.05233	5.14293e-05
LINC00680	-1.32295	5.14293e-05
LINC02210	-1.40046	6.17023e-05
DLEU2	1.33613	6.38953e-05
MRVI1-AS1	2.76005	7.12338e-05
LINC02207	3.26547	7.30293e-05
MGC16025	2.25025	7.30293e-05
WI2-87327B8.2	3.2559	7.30293e-05
LINC01991	5.92263	7.60684e-05
MAPKAPK5-AS1	-1.20563	7.60684e-05
PDYN-AS1	3.27389	7.60684e-05
ADORA2A-AS1	2.80686	8.21276e-05
UCKL1-AS1	2.02495	8.55328e-05
LINC01366	3.59434	8.60821e-05
LINC02384	-2.34162	8.76121e-05
CFAP58-DT	3.09568	0.000110642
MGC12916	2.27548	0.000117569
ITPK1-AS1	2.52691	0.000121661
TMLHE-AS1	2.39782	0.000121661
NCF4-AS1	2.60499	0.000144655
DNAJC3-DT	1.31886	0.000163566
FAM157A	2.69267	0.000171853
LINC00514	3.58764	0.000171853
MIR155HG	-1.87008	0.000173532
CTB-41I6.1	2.44387	0.000176432
GSEC	2.62759	0.000189591
GSN-AS1	1.91479	0.000219687
PKP4-AS1	1.4609	0.000231237
SNHG3	-1.14774	0.000231237
TGFA-IT1	3.1477	0.000253602
LINC02217	3.61666	0.000260827
PWARSN	-1.47725	0.000260827
VASH1-AS1	-1.55552	0.000301952
LINC00920	-2.61339	0.000324005
ILF3-DT	-1.16499	0.000325721
APTR	1.28527	0.000340684
COX10-AS1	-1.1411	0.000346696
SEPT5-GP1BB	2.32486	0.000355328
LINC01094	1.64666	0.000394281
LINC00884	2.28572	0.000455184
ERICH6-AS1	-1.63468	0.00051039
BASP1-AS1	4.99015	0.000513367
FAS-AS1	1.78827	0.000560389
LINC02328	-1.45648	0.000570111
LINC00593	3.00621	0.000576435
ZNF687-AS1	2.67864	0.000576435
LINC01303	2.02247	0.00057749
PWAR5	-1.17172	0.00057749
LINC01136	2.12251	0.000579997
AGAP2-AS1	3.52535	0.000588658
BABAM2-AS1	2.25835	0.000633718
LINC00174	1.78615	0.000633718
TDRKH-AS1	-2.2511	0.000633718
FAM157B	2.69768	0.000640134
FAM160A1-DT	-4.47392	0.000692921
LINC01348	4.45089	0.000692921
LINC00667	-1.20315	0.000697522
EPB41L4A-AS1	-1.27062	0.000723012
LINC01127	2.37781	0.000727549
LINC02068	4.59079	0.000753879
SNHG20	-1.00981	0.000753879
FAM238A	1.6084	0.000763456
FLJ42393	1.2089	0.000777953
IL10RB-DT	1.44595	0.000783059
CKMT2-AS1	-1.1062	0.000864697
MAPK6-DT	3.5719	0.000864697
HCG9	4.00957	0.000901874
GAS5	-1.10347	0.000915988
LINC00293	4.96074	0.000932172
MIR583HG	2.77852	0.000999555
DLEU1	1.25515	0.00104532
LINC00398	2.11761	0.00104532
LINC00944	-1.71468	0.00104532
LINC00597	1.91863	0.00105426
SCAMP1-AS1	-1.23858	0.00110248
LINC00528	2.03465	0.00113596
LINC00888	-1.25093	0.00113596
CYP17A1-AS1	2.22349	0.00114709
ELN-AS1	-2.93924	0.00120707
HCG27	1.37244	0.00120707
LINC01948	1.66675	0.00124334
HOXB-AS1	-1.64892	0.0012801
ZSCAN16-AS1	-1.07734	0.00128778
NDST1-AS1	3.71866	0.00143605
ATP11A-AS1	2.13926	0.0014379
LINC00856	3.50531	0.0014379
LINC00987	-1.7171	0.0014379
LINC002481	-1.65516	0.00147418
HORMAD2-AS1	1.80414	0.00149345
TRG-AS1	-1.50308	0.00149345
LINC00469	-2.87308	0.00149716
LEF1-AS1	-2.45948	0.00156154
TLR8-AS1	2.51147	0.00156923
DANCR	-1.13333	0.00158449
LINC01629	3.32625	0.00170948
LINC02520	-1.30596	0.00170948
PEG13	1.09162	0.00177337
SLC8A1-AS1	2.14019	0.00179483
C2CD4D-AS1	-1.5397	0.00181337
LINC01735	4.59851	0.00190997
LINC01802	4.64045	0.00190997
LINC01891	-1.88168	0.00191537
AIRN	1.75211	0.001967
CYYR1-AS1	5.1042	0.001967
KCNQ1OT1	1.43587	0.001967
LINC01988	2.76558	0.001967
LINC02649	2.36522	0.00198703
FAM111A-DT	-1.35579	0.00201548
CSNK1G2-AS1	2.37745	0.00204841
ELMO1-AS1	1.59864	0.00204841
LINC00649	-1.30574	0.00204841
ANP32A-IT1	1.54045	0.00211256
LINC01061	2.45003	0.00217236
PRKCZ-AS1	1.39714	0.00217236
MYOSLID	2.03981	0.00220295
LINC02413	2.39831	0.00224135
DISC1-IT1	2.12552	0.00224992
PXN-AS1	1.04063	0.00226364
ARHGAP26-AS1	1.96944	0.00228049
SEMA3B-AS1	2.36624	0.00241705
CYP1B1-AS1	2.43147	0.00248113
ST20-AS1	1.17361	0.00248113
LINC00570	5.96422	0.00249615
LINC00861	-1.3812	0.00250054
LINC01485	4.38319	0.00250054
SNHG6	-1.19528	0.00255794
CAHM	1.26325	0.00268254
LINC00921	1.04139	0.00268254
HPYR1	3.38496	0.00276224
LANCL1-AS1	-1.20388	0.00281465
DPYD-AS2	1.47711	0.00284496
TMEM161B-AS1	-1.12839	0.00285209
HCG11	-1.09701	0.00294181
CTB-3M24.3	4.92413	0.00296164
LINC01934	-1.18628	0.00311751
LINC01973	2.04946	0.00319708
LINC02320	1.93875	0.00325727
LINC01977	1.94714	0.0033037
MKNK1-AS1	1.77484	0.0033584
BACH1-IT3	2.31648	0.00337838
DIAPH2-AS1	1.68276	0.0033968
LINC00943	-1.61756	0.00345668
SAMSN1-AS1	3.53926	0.00345668
LINC01270	2.68266	0.00355493
LINC01961	4.19844	0.00355493
LINC02648	-1.26662	0.00355493
SLC12A5-AS1	3.25025	0.00355493
WDFY3-AS2	1.89373	0.00357268
ENTPD1-AS1	1.55898	0.00357753
LINC00211	2.38896	0.00361816
C21orf62-AS1	-1.35786	0.00363781
LINC02656	2.37923	0.0036741
LINC00906	3.17315	0.00393168
CLRN1-AS1	4.85252	0.00396272
SATB1-AS1	-1.33699	0.00397627
AOAH-IT1	1.18113	0.00410628
ARHGAP26-IT1	1.88431	0.00410628
SND1-IT1	1.6938	0.00414917
LINC01036	2.48952	0.00420403
SNHG4	-1.3827	0.00422725
FGF13-AS1	4.78445	0.00427447
HIF1A-AS2	1.80262	0.0044277
LINC00865	-1.81385	0.00443028
ANKRD44-IT1	1.22392	0.00456624
LINC01882	-2.18785	0.00456624
HAR1A	-1.82685	0.00472709
MIRLET7BHG	1.25803	0.00493895
RARA-AS1	1.76577	0.00493895
LINC00628	4.11659	0.00496652
LINC02446	-1.91307	0.00502247
ABALON	1.19677	0.0051251
LINC00677	2.40798	0.0051251
PAXIP1-AS1	-1.2162	0.00525715
ZEB1-AS1	1.04716	0.00525715
ZSWIM8-AS1	1.25801	0.0053367
BEAN1-AS1	2.14737	0.00534539
CEBPB-AS1	1.29547	0.00547464
ZNF529-AS1	-1.06684	0.00547464
MRTFA-AS1	1.25711	0.00588616
LINC02108	4.49326	0.00599905
AZIN1-AS1	2.14763	0.00634018
LINC02325	-1.25832	0.00634018
ALKBH3-AS1	-1.47129	0.00636287
LINC00298	-2.41465	0.00639833
A1BG-AS1	-1.33411	0.00646076
LINC01579	4.02916	0.00646076
PKN2-AS1	1.29276	0.00646076
LINC00399	2.67837	0.00656563
MMP25-AS1	2.22921	0.00710467
ZNF528-AS1	-1.43194	0.0071596
LINC01300	3.4766	0.00739437
LINC01262	2.91845	0.00742981
ARAP1-AS2	1.48113	0.00753251
IDI2-AS1	1.1	0.00781383
LINC02404	-1.94817	0.0078198
CFLAR-AS1	1.29187	0.00798094
LINC01801	-1.48065	0.00798094
LINC01550	-1.17946	0.00798175
STARD4-AS1	-1.09885	0.00798872
RERE-AS1	1.15903	0.0080342
LINC01506	2.07298	0.00811686
LINC01814	1.61929	0.00811757
LINC01534	-1.47185	0.00812845
EIF1B-AS1	1.57555	0.00819084
IL6R-AS1	1.16562	0.00819084
SOCS2-AS1	-1.78096	0.00819084
SPATA13-AS1	-1.03437	0.00819084
UBR5-AS1	1.40852	0.00875578
EDRF1-DT	-2.65609	0.00915866
KCTD21-AS1	-2.39107	0.00915866
LINC00671	2.16744	0.00915866
MIR194-2HG	1.9717	0.00915866
SLC16A1-AS1	-1.13614	0.00930369
LINC01277	2.4079	0.0094871
GLIDR	-1.07882	0.00957525
UTAT33	-1.38584	0.00958957
LINC02390	-1.04528	0.0096425
PRKCQ-AS1	-1.17832	0.00967693
BAIAP2-DT	-1.28552	0.0101745
MIR924HG	2.5218	0.0103858
LINC01993	2.47642	0.0104446
LINC02218	2.22317	0.0104786
PITPNA-AS1	-1.01587	0.010503
NPTN-IT1	1.08713	0.0108573
LINC02193	2.6508	0.011011
TMEM147-AS1	-1.23558	0.0110429
AS-PTPRE	1.54836	0.0111675
LINC01355	-2.07186	0.0114334
DARS-AS1	1.34468	0.011446
LINC00565	-1.79996	0.011446
ZNF793-AS1	-2.01058	0.011446
CPEB2-DT	1.06192	0.0115029
DOCK9-DT	-1.42576	0.0117361
LINC02574	1.81913	0.0119654
LINC02100	-1.13307	0.0120248
LINC02453	-1.51145	0.0120965
LINC00498	4.63482	0.0124609
CLIP1-AS1	1.2414	0.0131841
LINC01569	-1.53455	0.0131841
LINC02084	-1.6655	0.0131841
SCAT8	1.43709	0.0131841
TRHDE-AS1	3.21055	0.0131841
ASAP1-IT2	1.98341	0.0135403
LINC02482	-1.28994	0.0135403
NAPA-AS1	1.26497	0.0135403
RORA-AS1	-1.1278	0.0135403
IQCH-AS1	-1.01782	0.0138131
LINC02067	-1.27904	0.0139744
LINC01226	-2.35989	0.0141388
TNFRSF14-AS1	1.15722	0.0141616
DGCR9	1.95904	0.0143823
RUNDC3A-AS1	2.88037	0.0143823
TH2LCRR	-1.42753	0.0144533
ACVR2B-AS1	-2.32031	0.0144881
LINC01163	-2.04847	0.0146761
LINC01393	-2.28051	0.0146905
ADAMTSL4-AS1	1.34769	0.0147099
ZBTB20-AS3	1.24044	0.0147099
LINC01888	1.58721	0.0148968
SOD2-OT1	1.9995	0.015039
LINC00892	-1.50095	0.0150671
LINC01260	-1.45872	0.0150671
DGCR10	2.13246	0.0151574
USP46-AS1	-1.4846	0.0153813
IATPR	-1.32564	0.0156888
CAND1.11	2.15765	0.0158374
LINC01281	-3.06454	0.0159607
LINC00664	2.80897	0.0161788
PSORS1C3	1.98754	0.0161788
SNAI3-AS1	1.12517	0.0161788
LINC00945	1.7331	0.0162003
LINC01259	-1.56514	0.0165893
LINC02610	-2.58125	0.0169191
IL21R-AS1	-1.2573	0.0171715
LINC00582	2.40143	0.01759
PSD2-AS1	-3.39769	0.01759
LINC00639	2.21196	0.0177395
LINC00663	-1.40245	0.0177628
LINC01932	4.51323	0.0186039
LINC01531	2.49446	0.0189763
CDIPTOSP	3.15447	0.0190535
TP53TG1	-1.20493	0.019066
LINC01271	2.44049	0.0191336
LINC01600	4.31895	0.019268
TTTY12	4.77158	0.0194595
PHKA2-AS1	1.02035	0.0196044
LINC01132	-1.83301	0.0197001
LINC02273	-1.11237	0.0200715
RCAN3AS	-2.07704	0.0204064
TRPM2-AS	2.70328	0.0204064
WEE2-AS1	-1.59165	0.0204064
HSPC102	1.83278	0.0206977
LINC02536	-1.60931	0.0206977
MALINC1	-1.15416	0.0215329
ZNF790-AS1	-1.05236	0.0215329
VPS9D1-AS1	1.23443	0.0221384
LINC01315	2.76946	0.0225306
BACH1-IT2	1.55323	0.0230752
DACT3-AS1	1.21743	0.0230752
DGCR11	1.0018	0.0230752
LINC02531	2.51627	0.0230752
NSMCE1-DT	2.13008	0.0233508
LINC02611	-1.02693	0.0236115
LINC02363	1.88417	0.0240638
LINC00540	-1.63484	0.0245122
LINC02669	2.65855	0.0245849
LINC01359	1.75413	0.0246442
LINC01871	-1.57282	0.0246442
C18orf61	4.57499	0.024955
MIR548A1HG	3.75965	0.024955
TTC21B-AS1	-1.16237	0.0251788
LINC02344	3.11602	0.0256304
LINC00548	-2.27571	0.0257447
FLJ42351	-1.0677	0.0264796
LINC02086	-1.9374	0.0264796
PIK3CD-AS1	1.37102	0.0267973
PRKAG2-AS1	-1.24401	0.0267973
ATP6V0E2-AS1	-1.17218	0.0270483
LINC00612	-1.2948	0.0273352
LINC01115	-2.97944	0.0273352
LINC00304	1.5295	0.0274796
SENP3-EIF4A1	1.13973	0.0283676
ASAP1-IT1	1.95056	0.0283772
NUCB1-AS1	1.65259	0.0284621
POT1-AS1	-1.77594	0.0284621
LINC01350	3.63487	0.0284867
MIR29B2CHG	1.35246	0.0284867
LINC01844	3.82989	0.0298472
CSE1L-AS1	2.07368	0.0308455
LUNAR1	2.34899	0.0308455
LINC01353	1.34303	0.0316
DUBR	-1.31501	0.0318803
LINC00173	1.54166	0.0318803
CATIP-AS1	1.11697	0.0319772
LINC00299	-1.20049	0.0319772
LINC02456	2.02941	0.0319772
LINC00654	1.01931	0.0320202
LINC01012	-1.2848	0.0320202
SMC2-AS1	-2.82394	0.0320202
RHPN1-AS1	1.89602	0.03215
LINC00381	-2.63692	0.0323307
EPB41L4A-DT	-2.65711	0.0327113
ATP2C2-AS1	1.212	0.0331727
LINC01816	1.28823	0.0333155
LINCR-0001	1.65707	0.0333155
RFX3-AS1	-1.13335	0.0333155
FAM66B	-1.58964	0.0334634
CARS-AS1	1.40121	0.0334681
GNG12-AS1	1.66759	0.0337524
LINC01291	-2.62389	0.0337524
CELF2-AS1	1.02099	0.03391
LINC01478	-3.59461	0.03391
C15orf54	-1.71259	0.0339382
ZBED3-AS1	-1.86897	0.0339382
LINC01134	1.47464	0.0344876
TET2-AS1	1.17907	0.0345149
ACOXL-AS1	1.73543	0.0346179
TTC39C-AS1	-1.19428	0.0346189
CNNM3-DT	-1.33171	0.0363866
GS1-600G8.3	3.81792	0.0363866
PRR7-AS1	1.03459	0.0363946
ZNF649-AS1	-1.35622	0.0364323
LINC00526	-1.14598	0.0375907
OXCT1-AS1	-2.19724	0.0388225
LACAT1	3.03092	0.0389078
LINC01890	1.3715	0.0392687
GATA3-AS1	-2.11434	0.0395711
SLC25A30-AS1	-3.13674	0.0395711
FAM157C	1.7734	0.0397163
LINC01267	4.59205	0.0397163
FRY-AS1	1.11661	0.0398792
RPS6KA2-AS1	1.75501	0.0401858
LINC01783	-2.6206	0.0408732
TIMM23B-AGAP6	-3.2126	0.0412141
HYMAI	1.42469	0.0412144
LINC02158	1.40981	0.0412144
PIK3CD-AS2	1.23718	0.0412144
EPCAM-DT	4.00913	0.0418099
LIMD1-AS1	-1.18882	0.0418099
NEAT1	2.27246	0.0418099
SLIT1-AS1	3.80313	0.0418099
ZNF385D-AS1	3.34396	0.0418099
OGFR-AS1	1.13122	0.0428523
LINC00996	-1.25395	0.043314
LINC00607	-2.03534	0.0435569
RASSF1-AS1	-1.11717	0.0435576
LINC01490	2.50266	0.0436386
LINC02042	-2.8537	0.0436386
B4GALT1-AS1	1.10441	0.0439394
MAFG-DT	2.95189	0.044694
LINC00951	-3.37417	0.0455536
SYNE1-AS1	1.64482	0.0455536
PTOV1-AS1	1.43407	0.0456353
C5orf17	-2.21306	0.0473257
TMC3-AS1	1.4399	0.0473257
LINC01352	1.37409	0.0478534
LINC01690	3.44006	0.0481758
LINC02044	-2.47475	0.0482758
TNK2-AS1	1.05616	0.0484521
LINC00513	1.04901	0.0484943
RNF216-IT1	1.35575	0.0484943
DPYD-AS1	1.07081	0.0486234
LINC02471	2.03991	0.0491796
CACNA1C-AS1	-1.37501	0.0495122
COPG2IT1	1.35077	0.0496113
LINC01624	-1.13412	0.0496113
